# Supplementary material for: Genome-wide identification and expression analysis of the PsKIN gene family in pea
Source: Front Genet. 2024 Dec 18;15:1510864. doi: 10.3389/fgene.2024.1510864 (PMC11689205; doi:10.3389/fgene.2024.1510864)
Supplement: Supplementary file 1 [file Table1.xlsx]

## Sheet: Table S1
Table S1 PFAM-Domain Prediction ID
#Batch CD-search tool	NIH/NLM/NCBI
#cdsid	QM3-qcdsearch-20BF4207017B7EF8-3D30F82B29D1EED6
#datatype	hitsConcise Results(Superfamily only)
#status	0
#Start time	2024-02-20T12:24:24	Run time	0:00:01:45
#status	success
Query	Hit type	PSSM-ID	From	To	E-Value	Bitscore	Accession	Short name	Incomplete	Superfamily
Q#1 - >rna-gnl|WGS:JAMSHJ|Psat06G0345000-T1	superfamily	451428	198	299	2.23064e-170	501.354	cl22853	Kinesin motor domain	-	-
Q#1 - >rna-gnl|WGS:JAMSHJ|Psat02G0343500-T1	superfamily	235175	95	380	2.50086e-06	51.6032	cl35229	Kinesin motor domain	NC	-
Q#1 - >rna-gnl|WGS:JAMSHJ|Psat02G0451000-T1	superfamily	215621	26	344	9.9153e-129	396.228	cl33656	Kinesin motor domain	C	-
Q#1 - >rna-gnl|WGS:JAMSHJ|Psat02G0451000-T1	superfamily	451428	786	945	5.6322e-145	424.064	cl22853	Domain of unknown function (DUF3490)	-	-
Q#1 - >rna-gnl|WGS:JAMSHJ|Psat02G0527500-T1	superfamily	451428	666	699	3.47438e-33	124.923	cl22853	Armadillo/beta-catenin-like repeat	C	-
Q#1 - >rna-gnl|WGS:JAMSHJ|Psat02G0527500-T1	superfamily	451428	55	392	5.17522e-167	490.307	cl22853	Kinesin motor domain	-	-
Q#1 - >rna-gnl|WGS:JAMSHJ|Psat02G0540600-T1	superfamily	432248	132	247	4.16574e-92	288.734	cl13436	Kinesin motor domain	-	-
Q#1 - >rna-gnl|WGS:JAMSHJ|Psat02G0542200-T1	superfamily	179385	122	276	0.0009192	43.105	cl32023	Kinesin motor domain	NC	-
Q#1 - >rna-gnl|WGS:JAMSHJ|Psat03G0049100-T1	superfamily	451428	123	264	3.90887e-70	216.691	cl22853	Kinesin motor domain	N	-
Q#1 - >rna-gnl|WGS:JAMSHJ|Psat03G0049900-T1	superfamily	451428	144	462	1.73748e-54	190.112	cl22853	Kinesin motor domain	C	-
Q#1 - >rna-gnl|WGS:JAMSHJ|Psat03G0052900-T1	superfamily	224117	50	113	3.45529e-15	79.7583	cl34174	Kinesin motor domain	C	-
Q#1 - >rna-gnl|WGS:JAMSHJ|Psat03G0061600-T1	superfamily	224117	1	171	0.000215914	44.7052	cl34174	Kinesin motor domain	NC	-
Q#1 - >rna-gnl|WGS:JAMSHJ|Psat03G0061700-T1	superfamily	451428	450	612	8.52313e-176	503.367	cl22853	Microtubule binding	-	-
Q#1 - >rna-gnl|WGS:JAMSHJ|Psat03G0094100-T1	superfamily	451428	8	181	9.7254e-119	348.044	cl22853	Kinesin motor domain	-	-
Q#1 - >rna-gnl|WGS:JAMSHJ|Psat03G0094200-T1	superfamily	451428	63	162	5.38081e-60	206.585	cl22853	Calponin homology (CH) domain	-	-
Q#1 - >rna-gnl|WGS:JAMSHJ|Psat03G0094200-T1	superfamily	451393	385	543	1.30501e-07	49.0113	cl22429	Microtubule binding	-	-
Q#1 - >rna-gnl|WGS:JAMSHJ|Psat03G0097700-T1	superfamily	435971	30	49	2.82162e-29	116.613	cl40875	Leucine Rich Repeat	C	-
Q#1 - >rna-gnl|WGS:JAMSHJ|Psat03G0097700-T1	superfamily	395101	180	272	1.16466e-25	100.423	cl37969	Kinesin motor domain	-	-
Q#1 - >rna-gnl|WGS:JAMSHJ|Psat03G0129800-T1	superfamily	451428	2	387	6.79093e-14	72.7621	cl22853	Kinesin motor domain	N	-
Q#1 - >rna-gnl|WGS:JAMSHJ|Psat03G0155100-T1	superfamily	215621	123	276	0.00196937	41.0738	cl33656	Kinesin motor domain	NC	-
Q#1 - >rna-gnl|WGS:JAMSHJ|Psat03G0230400-T1	superfamily	451428	78	391	2.26193e-32	120.391	cl22853	Kinesin motor domain	N	-
Q#1 - >rna-gnl|WGS:JAMSHJ|Psat03G0251600-T1	superfamily	451428	27	143	2.26193e-32	120.391	cl22853	Calponin homology (CH) domain	N	-
Q#1 - >rna-gnl|WGS:JAMSHJ|Psat03G0251600-T1	superfamily	215621	390	670	4.86098e-133	407.399	cl33656	Kinesin motor domain	C	-
Q#1 - >rna-gnl|WGS:JAMSHJ|Psat03G0380200-T1	superfamily	451428	57	393	3.62237e-68	212.454	cl22853	Kinesin motor domain	N	-
Q#1 - >rna-gnl|WGS:JAMSHJ|Psat03G0380200-T1	superfamily	451428	662	699	1.0103e-168	490.655	cl22853	Armadillo/beta-catenin-like repeat	-	-
Q#1 - >rna-gnl|WGS:JAMSHJ|Psat03G0446900-T1	superfamily	449586	34	352	4.72168e-16	72.7152	cl15755	Kinesin motor domain	-	-
Q#1 - >rna-gnl|WGS:JAMSHJ|Psat03G0446900-T1	superfamily	451428	566	589	0	556.052	cl22853	Helix-hairpin-helix motif	-	-
Q#1 - >rna-gnl|WGS:JAMSHJ|Psat03G0471800-T2	superfamily	224117	3	110	8.56482e-13	72.4396	cl34174	Kinesin motor domain	N	-
Q#1 - >rna-gnl|WGS:JAMSHJ|Psat03G0472000-T2	superfamily	451428	2	104	5.59668e-163	484.79	cl22853	Kinesin motor domain	-	-
Q#1 - >rna-gnl|WGS:JAMSHJ|Psat03G0521800-T1	superfamily	444660	14	104	1.03828e-40	145.635	cl00030	Microtubule binding	-	-
Q#1 - >rna-gnl|WGS:JAMSHJ|Psat03G0565900-T1	superfamily	435022	124	256	0.000463771	44.3221	cl37899	Kinesin motor domain	N	-
Q#1 - >rna-gnl|WGS:JAMSHJ|Psat03G0624600-T1	superfamily	215621	14	98	0	754.078	cl33656	Kinesin motor domain	-	-
Q#1 - >rna-gnl|WGS:JAMSHJ|Psat04G0069800-T1	superfamily	451428	128	440	0	536.914	cl22853	Kinesin motor domain	-	-
Q#1 - >rna-gnl|WGS:JAMSHJ|Psat04G0078400-T1	superfamily	274008	159	490	4.17722e-11	67.7742	cl37069	Kinesin motor domain	NC	-
Q#1 - >rna-gnl|WGS:JAMSHJ|Psat04G0096100-T1	superfamily	129705	212	539	1.06488e-08	59.9825	cl31020	Kinesin motor domain	C	-
Q#1 - >rna-gnl|WGS:JAMSHJ|Psat04G0097300-T1	superfamily	215621	125	197	3.60913e-114	355.782	cl33656	Kinesin motor domain	C	-
Q#1 - >rna-gnl|WGS:JAMSHJ|Psat04G0149500-T1	superfamily	451428	156	481	1.95128e-150	450.893	cl22853	Kinesin motor domain	-	-
Q#1 - >rna-gnl|WGS:JAMSHJ|Psat04G0172700-T1	superfamily	432024	103	168	1.31574e-24	101.294	cl38334	Kinesin motor domain	-	-
Q#1 - >rna-gnl|WGS:JAMSHJ|Psat04G0261700-T1	superfamily	224117	15	367	1.74238e-12	72.0544	cl34174	Kinesin motor domain	NC	-
Q#1 - >rna-gnl|WGS:JAMSHJ|Psat04G0296500-T1	superfamily	435022	25	343	0.000727764	43.5517	cl37899	Kinesin motor domain	NC	-
Q#1 - >rna-gnl|WGS:JAMSHJ|Psat04G0339400-T1	superfamily	451428	123	276	4.80923e-45	154.264	cl22853	Kinesin motor domain	N	-
Q#1 - >rna-gnl|WGS:JAMSHJ|Psat04G0345200-T1	superfamily	450134	149	469	3.38647e-23	97.0823	cl17011	Kinesin motor domain	N	-
Q#1 - >rna-gnl|WGS:JAMSHJ|Psat04G0585500-T1	superfamily	454757	3	42	4.73538e-17	74.1606	cl40454	Kinesin motor domain	C	-
Q#1 - >rna-gnl|WGS:JAMSHJ|Psat04G0585600-T1	superfamily	451428	3	42	4.80923e-45	154.264	cl22853	Kinesin motor domain	N	-
Q#1 - >rna-gnl|WGS:JAMSHJ|Psat04G0585600-T1	superfamily	450134	266	364	3.38647e-23	97.0823	cl17011	Kinesin motor domain	N	-
Q#1 - >rna-gnl|WGS:JAMSHJ|Psat05G0013200-T1	superfamily	454757	105	416	4.73538e-17	74.1606	cl40454	Kinesin motor domain	C	-
Q#1 - >rna-gnl|WGS:JAMSHJ|Psat05G0015000-T1	superfamily	451428	1	100	4.94342e-47	153.904	cl22853	Kinesin motor domain	C	-
Q#1 - >rna-gnl|WGS:JAMSHJ|Psat05G0042100-T3	superfamily	451428	135	446	2.68321e-121	354.593	cl22853	Kinesin motor domain	-	-
Q#1 - >rna-gnl|WGS:JAMSHJ|Psat05G0046500-T1	superfamily	451428	19	335	1.66557e-164	484.144	cl22853	Kinesin motor domain	-	-
Q#1 - >rna-gnl|WGS:JAMSHJ|Psat05G0143900-T1	superfamily	432248	15	363	2.02668e-102	316.083	cl13436	Kinesin motor domain	-	-
Q#1 - >rna-gnl|WGS:JAMSHJ|Psat05G0159400-T1	superfamily	451428	42	348	2.48823e-122	373.057	cl22853	Kinesin motor domain	-	-
Q#1 - >rna-gnl|WGS:JAMSHJ|Psat05G0293100-T1	superfamily	224117	128	434	6.67999e-06	50.098	cl34174	Kinesin motor domain	NC	-
Q#1 - >rna-gnl|WGS:JAMSHJ|Psat05G0391000-T1	superfamily	451399	120	276	0.0016546	36.6636	cl22454	Kinesin motor domain	-	-
Q#1 - >rna-gnl|WGS:JAMSHJ|Psat05G0467300-T1	superfamily	215629	438	760	0.00199623	42.0116	cl33659	Kinesin motor domain	C	-
Q#1 - >rna-gnl|WGS:JAMSHJ|Psat05G0467300-T1	superfamily	451428	73	171	6.15561e-51	170.082	cl22853	Calponin homology (CH) domain	C	-
Q#1 - >rna-gnl|WGS:JAMSHJ|Psat05G0481300-T1	superfamily	215621	101	410	1.73471e-132	405.858	cl33656	Kinesin motor domain	C	-
Q#1 - >rna-gnl|WGS:JAMSHJ|Psat05G0558900-T1	superfamily	215621	124	228	1.5949e-120	373.116	cl33656	Kinesin motor domain	C	-
Q#1 - >rna-gnl|WGS:JAMSHJ|Psat05G0616300-T1	superfamily	451428	3	253	1.22947e-160	467.071	cl22853	Kinesin motor domain	-	-
Q#1 - >rna-gnl|WGS:JAMSHJ|Psat05G0633900-T1	superfamily	451428	81	222	1.41655e-30	114.588	cl22853	Kinesin motor domain	N	-
Q#1 - >rna-gnl|WGS:JAMSHJ|Psat05G0654100-T1	superfamily	451428	31	72	6.64452e-93	283.716	cl22853	Kinesin motor domain	N	-
Q#1 - >rna-gnl|WGS:JAMSHJ|Psat05G0731200-T1	superfamily	215621	1	272	1.35905e-38	149.315	cl33656	Kinesin motor domain	C	-
Q#1 - >rna-gnl|WGS:JAMSHJ|Psat05G0761500-T1	superfamily	451428	14	98	8.68535e-60	202.824	cl22853	Kinesin motor domain	C	-
Q#1 - >rna-gnl|WGS:JAMSHJ|Psat05G0775300-T1	superfamily	444660	124	276	6.39425e-51	171.443	cl00030	Kinesin motor domain	-	-
Q#1 - >rna-gnl|WGS:JAMSHJ|Psat05G0778400-T1	superfamily	451428	56	392	2.10516e-93	286.027	cl22853	Kinesin motor domain	N	-
Q#1 - >rna-gnl|WGS:JAMSHJ|Psat05G0821600-T1	superfamily	451428	215	531	4.59625e-62	207.446	cl22853	Kinesin motor domain	C	-
Q#1 - >rna-gnl|WGS:JAMSHJ|Psat06G0035900-T1	superfamily	444660	15	363	9.11371e-49	164.51	cl00030	Kinesin motor domain	-	-
Q#1 - >rna-gnl|WGS:JAMSHJ|Psat06G0049000-T1	superfamily	451428	43	370	3.39e-28	111.146	cl22853	Kinesin motor domain	C	-
Q#1 - >rna-gnl|WGS:JAMSHJ|Psat06G0184700-T1	superfamily	215061	58	395	6.16817e-09	57.1652	cl33413	Kinesin motor domain	NC	-
Q#1 - >rna-gnl|WGS:JAMSHJ|Psat06G0224600-T1	superfamily	451428	18	359	0	595.074	cl22853	Kinesin motor domain	-	-
Q#1 - >rna-gnl|WGS:JAMSHJ|Psat06G0258900-T1	superfamily	224117	35	324	6.63688e-05	47.0164	cl34174	Kinesin motor domain	N	-
Q#1 - >rna-gnl|WGS:JAMSHJ|Psat06G0345000-T1	superfamily	215621	236	298	9.68576e-132	403.932	cl33656	Kinesin motor domain	C	-
Q#1 - >rna-gnl|WGS:JAMSHJ|Psat06G0359400-T1	superfamily	451428	152	262	1.75784e-176	516.115	cl22853	Kinesin motor domain	-	-
Q#1 - >rna-gnl|WGS:JAMSHJ|Psat06G0363600-T1	superfamily	224117	76	388	4.96499e-08	57.4168	cl34174	Kinesin motor domain	N	-
Q#1 - >rna-gnl|WGS:JAMSHJ|Psat06G0378000-T1	superfamily	451428	14	215	6.97568e-148	443.959	cl22853	Kinesin motor domain	-	-
Q#1 - >rna-gnl|WGS:JAMSHJ|Psat06G0398700-T1	superfamily	444660	95	414	1.25891e-35	130.998	cl00030	Kinesin motor domain	-	-
Q#1 - >rna-gnl|WGS:JAMSHJ|Psat06G0405100-T1	superfamily	451428	153	470	1.56312e-124	378.835	cl22853	Kinesin motor domain	-	-
Q#1 - >rna-gnl|WGS:JAMSHJ|Psat06G0410700-T1	superfamily	224117	3	175	2.01379e-05	48.5572	cl34174	Kinesin motor domain	C	-
Q#1 - >rna-gnl|WGS:JAMSHJ|Psat06G0410800-T1	superfamily	215629	42	161	7.31527e-05	46.634	cl33659	Calponin homology (CH) domain	C	-
Q#1 - >rna-gnl|WGS:JAMSHJ|Psat06G0410800-T1	superfamily	451428	396	555	1.64733e-133	393.792	cl22853	Microtubule binding	-	-
Q#1 - >rna-gnl|WGS:JAMSHJ|Psat06G0446800-T1	superfamily	224472	402	720	2.8662e-06	47.4406	cl43451	Kinesin motor domain	N	-
Q#1 - >rna-gnl|WGS:JAMSHJ|Psat07G0035600-T1	superfamily	451428	4	172	2.25497e-31	112.774	cl22853	Kinesin motor domain	NC	-
Q#1 - >rna-gnl|WGS:JAMSHJ|Psat07G0035700-T1	superfamily	451428	502	660	1.68539e-31	112.774	cl22853	Microtubule binding	NC	-
Q#1 - >rna-gnl|WGS:JAMSHJ|Psat07G0035700-T1	superfamily	451428	46	142	1.15151e-18	86.4937	cl22853	Calponin homology (CH) domain	C	-
Q#1 - >rna-gnl|WGS:JAMSHJ|Psat07G0089700-T1	superfamily	215621	20	117	5.81784e-115	358.093	cl33656	Calponin homology (CH) domain	C	-
Q#1 - >rna-gnl|WGS:JAMSHJ|Psat07G0089700-T1	superfamily	215621	709	870	5.48378e-57	188.605	cl33656	Kinesin motor domain	C	-
Q#1 - >rna-gnl|WGS:JAMSHJ|Psat07G0193700-T1	superfamily	451428	146	463	3.36155e-155	462.187	cl22853	Kinesin motor domain	-	-
Q#1 - >rna-gnl|WGS:JAMSHJ|Psat07G0273700-T1	superfamily	432248	431	755	2.63477e-81	261	cl13436	Kinesin motor domain	-	-
Q#1 - >rna-gnl|WGS:JAMSHJ|Psat07G0314000-T1	superfamily	274008	205	536	0.000150272	45.8179	cl37069	Kinesin motor domain	NC	-
Q#1 - >rna-gnl|WGS:JAMSHJ|Psat07G0355900-T1	superfamily	451428	440	768	2.31576e-171	527.847	cl22853	Kinesin motor domain	-	-
Q#1 - >rna-gnl|WGS:JAMSHJ|Psat07G0418500-T1	superfamily	224117	701	860	4.9954e-16	84.7659	cl34174	Domain of unknown function (DUF3490)	N	-
Q#1 - >rna-gnl|WGS:JAMSHJ|Psat07G0418500-T1	superfamily	215621	31	347	1.74475e-15	83.0605	cl33656	Kinesin motor domain	NC	-
Q#1 - >rna-gnl|WGS:JAMSHJ|Psat07G0421600-T1	superfamily	435022	1040	1081	1.79043e-06	53.5669	cl37899	Zinc finger, C3HC4 type (RING finger)	C	-
Q#1 - >rna-gnl|WGS:JAMSHJ|Psat07G0421600-T1	superfamily	274008	140	429	1.73e-05	50.0551	cl37069	Kinesin motor domain	NC	-
Q#1 - >rna-gnl|WGS:JAMSHJ|Psat07G0528400-T1	superfamily	451428	123	276	1.18848e-169	492.581	cl22853	Kinesin motor domain	-	-
Q#1 - >rna-gnl|WGS:JAMSHJ|Psat01G0068800-T2	superfamily	449586	73	397	1.9649e-16	73.8708	cl15755	Kinesin motor domain	-	-
Q#1 - >rna-gnl|WGS:JAMSHJ|Psat02G0206900-T1	superfamily	451428	49	356	3.29607e-35	129.251	cl22853	Kinesin motor domain	N	-
Q#1 - >rna-gnl|WGS:JAMSHJ|Psat01G0077700-T1	superfamily	451428	191	312	1.30076e-141	418.671	cl22853	Kinesin motor domain	-	-
Q#1 - >rna-gnl|WGS:JAMSHJ|Psat01G0390600-T1	superfamily	451428	43	152	4.62707e-39	139.951	cl22853	Kinesin motor domain	N	-
Q#1 - >rna-gnl|WGS:JAMSHJ|Psat01G0390700-T1	superfamily	451428	43	152	0	576.59	cl22853	Kinesin motor domain	-	-
Q#1 - >rna-gnl|WGS:JAMSHJ|Psat01G0258500-T1	superfamily	224117	95	380	7.51968e-09	60.1132	cl34174	Kinesin motor domain	N	-
Q#1 - >rna-gnl|WGS:JAMSHJ|Psat02G0233400-T1	superfamily	451428	123	253	4.14448e-159	471.432	cl22853	Kinesin motor domain	-	-
Q#1 - >rna-gnl|WGS:JAMSHJ|Psat01G0098900-T1	superfamily	432248	531	690	1.39616e-97	304.142	cl13436	Microtubule binding	-	-
Q#1 - >rna-gnl|WGS:JAMSHJ|Psat01G0314100-T1	superfamily	215621	223	379	3.22935e-57	215.569	cl33656	Gamma tubulin complex component N-terminal	C	-
Q#1 - >rna-gnl|WGS:JAMSHJ|Psat01G0314100-T1	superfamily	215621	381	420	2.02835e-132	405.473	cl33656	Kinesin motor domain	C	-
Q#1 - >rna-gnl|WGS:JAMSHJ|Psat01G0314100-T1	superfamily	451428	85	172	2.17116e-86	284.101	cl22853	Mitochondrial carrier protein	-	-
Q#1 - >rna-gnl|WGS:JAMSHJ|Psat01G0428600-T1	superfamily	275316	205	532	3.80916e-07	54.6412	cl37461	Kinesin motor domain	NC	-
Q#1 - >rna-gnl|WGS:JAMSHJ|Psat01G0559500-T1	superfamily	451428	442	764	2.1629e-22	87.1786	cl22853	Kinesin motor domain	N	-
Q#1 - >rna-gnl|WGS:JAMSHJ|Psat02G0012600-T1	superfamily	451428	437	760	1.96995e-38	140.036	cl22853	Kinesin motor domain	C	-
Q#1 - >rna-gnl|WGS:JAMSHJ|Psat02G0012600-T1	superfamily	451428	69	171	5.14878e-16	78.319	cl22853	Calponin homology (CH) domain	N	-
Q#1 - >rna-gnl|WGS:JAMSHJ|Psat01G0098800-T1	superfamily	451428	2	154	2.77539e-180	528.056	cl22853	Kinesin motor domain	-	-
Q#1 - >rna-gnl|WGS:JAMSHJ|Psat01G0405600-T2	superfamily	450175	14	215	6.49779e-16	72.3549	cl17238	Kinesin motor domain	-	-
Q#1 - >rna-gnl|WGS:JAMSHJ|Psat01G0014400-T1	superfamily	224117	382	701	1.08064e-10	65.8912	cl34174	Kinesin motor domain	N	-
Q#1 - >rna-gnl|WGS:JAMSHJ|Psat01G0090100-T1	superfamily	222878	36	352	0.000139168	45.7757	cl33686	Kinesin motor domain	NC	-
Q#1 - >rna-gnl|WGS:JAMSHJ|Psat01G0090100-T1	superfamily	451428	779	943	6.13703e-60	188.486	cl22853	Domain of unknown function (DUF3490)	N	-
Q#1 - >rna-gnl|WGS:JAMSHJ|Psat01G0281700-T1	superfamily	451428	23	329	9.14082e-62	212.115	cl22853	Kinesin motor domain	-	-
Q#1 - >rna-gnl|WGS:JAMSHJ|Psat01G0281700-T1	superfamily	451428	775	817	7.02264e-149	444.853	cl22853	Helix-hairpin-helix motif	-	-
Q#1 - >rna-gnl|WGS:JAMSHJ|Psat02G0028900-T1	superfamily	432248	92	409	5.30928e-81	259.844	cl13436	Kinesin motor domain	-	-
Q#1 - >rna-gnl|WGS:JAMSHJ|Psat01G0108500-T1	superfamily	451428	121	437	0	586.605	cl22853	Kinesin motor domain	-	-
Q#1 - >rna-gnl|WGS:JAMSHJ|Psat02G0252400-T1	superfamily	223496	56	191	1.49616e-09	62.0851	cl33865	Malectin domain	C	-
Q#1 - >rna-gnl|WGS:JAMSHJ|Psat02G0252400-T1	superfamily	451428	398	730	1.29227e-180	535.373	cl22853	Kinesin motor domain	-	-
Q#1 - >rna-gnl|WGS:JAMSHJ|Psat02G0264200-T1	superfamily	173412	1	54	1.17488e-09	63.2363	cl31754	Transcription factor TFIIB repeat	NC	-
Q#1 - >rna-gnl|WGS:JAMSHJ|Psat02G0264200-T1	superfamily	274008	160	269	4.23504e-06	51.2107	cl37069	Kinesin motor domain	N	-
Q#1 - >rna-gnl|WGS:JAMSHJ|Psat02G0264600-T1	superfamily	215621	1	54	0	1723.63	cl33656	Transcription factor TFIIB repeat	-	-
Q#1 - >rna-gnl|WGS:JAMSHJ|Psat02G0264600-T1	superfamily	215621	160	269	2.05086e-131	402.776	cl33656	Kinesin motor domain	C	-
Q#1 - >rna-gnl|WGS:JAMSHJ|Psat02G0272100-T1	superfamily	451428	10	122	1.1848e-154	463.219	cl22853	Kinesin motor domain	-	-
Q#1 - >rna-gnl|WGS:JAMSHJ|Psat01G0042300-T1	superfamily	444660	123	260	7.11638e-38	137.546	cl00030	Kinesin motor domain	-	-
Q#1 - >rna-gnl|WGS:JAMSHJ|Psat01G0403500-T1	superfamily	215621	123	276	0	670.49	cl33656	Kinesin motor domain	-	-

## Sheet: Table S2
Table S2 Basic parameters analysis of PsKINs family
Gene symbol	Gene Name	Deduced Protein			Instability coefficient	GRAVY	Subcellular location
		Size (aa)	Molecular Weight /kD	PI
KIW84_010144	PsKIN1	1025	115.317	6.48	49.7	-0.631	Nucleus.
KIW84_010423	PsKIN2	289	32.2121	8.43	41.55	-0.655	Cytoplasm.
KIW84_010688	PsKIN3	635	70.9532	9.94	40.49	-0.545	Cytoplasm. Nucleus.
KIW84_010777	PsKIN4	332	37.3176	8.79	51.99	-0.347	Cytoplasm. Nucleus.
KIW84_010901	PsKIN5	963	108.947	8.21	51.6	-0.598	Nucleus.
KIW84_010988	PsKIN6	211	23.1793	9.2	40.17	-0.483	Cytoplasm. Nucleus.
KIW84_010989	PsKIN7	724	84.3365	8.54	46.66	-0.867	Nucleus.
KIW84_011085	PsKIN8	673	75.8476	6.05	51.17	-0.685	Cytoplasm. Nucleus.
KIW84_012585	PsKIN9	398	44.9825	9.39	53.85	-0.447	Cytoplasm.
KIW84_012817	PsKIN10	843	93.5583	8.25	39.87	-0.507	Nucleus.
KIW84_013141	PsKIN11	492	55.2206	5.88	39.52	0.044	Cell membrane. Nucleus.
KIW84_013906	PsKIN12	245	27.2957	9.69	48.32	-0.214	Cytoplasm. Nucleus.
KIW84_013907	PsKIN13	245	27.2957	9.69	48.32	-0.214	Cytoplasm. Nucleus.
KIW84_014035	PsKIN14	277	30.6382	5.81	45.46	-0.673	Cytoplasm.
KIW84_014056	PsKIN15	235	26.3994	9.35	55.69	-0.331	Cytoplasm. Nucleus.
KIW84_014286	PsKIN16	827	91.6254	5.82	44.15	-0.648	Cytoplasm. Nucleus.
KIW84_015595	PsKIN17	787	87.8912	6.36	51.24	-0.647	Cytoplasm. Nucleus.
KIW84_020126	PsKIN18	1113	125.205	8.53	51.3	-0.582	Nucleus.
KIW84_020289	PsKIN19	1177	131.997	5.7	53.51	-0.733	Nucleus.
KIW84_022069	PsKIN20	1280	142.802	6.47	46.97	-0.73	Nucleus.
KIW84_022334	PsKIN21	254	27.9734	7.7	47.7	-0.628	Cytoplasm.
KIW84_022524	PsKIN22	1060	120.001	6.33	48.06	-0.555	Nucleus.
KIW84_022642	PsKIN23	275	30.5721	8.13	48.3	-0.199	Nucleus.
KIW84_022646	PsKIN24	275	30.5721	8.13	48.3	-0.199	Nucleus.
KIW84_022721	PsKIN25	132	14.9509	5.32	51.14	-0.315	Cytoplasm.
KIW84_023435	PsKIN26	398	45.0254	9.14	53.31	-0.433	Cytoplasm.
KIW84_024510	PsKIN27	965	109.589	5.67	47.24	-0.651	Cytoplasm. Nucleus.
KIW84_025275	PsKIN28	887	98.5547	6.62	42.68	-0.509	Nucleus.
KIW84_025406	PsKIN29	287	32.9949	6.56	52.39	-0.345	Cytoplasm. Nucleus.
KIW84_025422	PsKIN30	277	30.6503	6.24	45.05	-0.684	Cytoplasm.
KIW84_030491	PsKIN31	265	29.0924	5.46	47.1	-0.686	Cytoplasm.
KIW84_030499	PsKIN32	741	83.3137	9.32	50.31	-0.597	Cytoplasm. Nucleus.
KIW84_030529	PsKIN33	222	24.6423	8.56	40.93	-0.373	Cytoplasm. Nucleus.
KIW84_030616	PsKIN34	444	48.128	9.02	44.39	-0.664	Cytoplasm. Nucleus.
KIW84_030617	PsKIN35	639	71.9369	5.02	52.64	-0.564	Nucleus.
KIW84_030941	PsKIN36	475	51.6298	6.98	53.66	-0.563	Cytoplasm. Nucleus.
KIW84_030942	PsKIN37	561	62.8656	7.58	45.11	-0.359	Nucleus.
KIW84_030977	PsKIN38	313	35.4246	5.3	38.09	0.003	Cytoplasm. Nucleus.
KIW84_031298	PsKIN39	1007	113.094	5.53	49.15	-0.563	Cytoplasm. Nucleus.
KIW84_031551	PsKIN40	277	30.5852	5.64	45.19	-0.647	Cytoplasm.
KIW84_032304	PsKIN41	1007	111.687	6.07	53.53	-0.68	Nucleus.
KIW84_032516	PsKIN42	1058	117.422	9.37	47.62	-0.598	Nucleus.
KIW84_033802	PsKIN43	887	97.7719	6.18	50.69	-0.424	Nucleus.
KIW84_034469	PsKIN44	635	70.6745	5.99	50.63	-0.478	Nucleus.
KIW84_034718	PsKIN45	118	13.4823	9.55	38.38	-0.59	Cytoplasm.
KIW84_034720	PsKIN46	112	12.8686	9.59	43.01	-0.617	Nucleus.
KIW84_035218	PsKIN47	463	49.9283	8.5	40.31	0.088	Nucleus.
KIW84_035659	PsKIN48	257	28.2407	6.13	45.86	-0.621	Cytoplasm.
KIW84_036246	PsKIN49	99	11.5087	4.5	34.84	-0.822	Nucleus.
KIW84_040698	PsKIN50	1033	117.204	9.08	50.4	-0.513	Cytoplasm. Nucleus.
KIW84_040784	PsKIN51	2211	251.782	5.15	44.92	-0.603	Nucleus.
KIW84_040961	PsKIN52	812	90.2351	6	46.24	-0.62	Cytoplasm. Nucleus.
KIW84_040973	PsKIN53	299	33.2644	5.81	43.22	-0.617	Cytoplasm. Nucleus.
KIW84_041495	PsKIN54	722	80.1462	9.75	45.44	-0.569	Cytoplasm. Nucleus.
KIW84_041727	PsKIN55	295	33.1773	9.04	41.83	-0.198	Cytoplasm. Nucleus.
KIW84_042617	PsKIN56	1030	116.527	8.21	44.53	-0.679	Cytoplasm. Nucleus.
KIW84_042965	PsKIN57	1010	114.242	5.66	57.05	-0.648	Cytoplasm. Nucleus.
KIW84_043394	PsKIN58	277	30.6472	5.92	45.73	-0.671	Cytoplasm. Nucleus.
KIW84_043452	PsKIN59	1300	144.123	6.28	46.22	-0.349	Nucleus.
KIW84_045855	PsKIN60	70	7.65767	4.72	34.84	-0.147	Nucleus.
KIW84_045856	PsKIN61	379	42.9983	7.15	49.65	-0.301	Cytoplasm. Nucleus.
KIW84_050132	PsKIN62	1076	119.456	6.22	50.58	-0.61	Nucleus.
KIW84_050150	PsKIN63	145	15.8612	9.56	36.4	-0.273	Cytoplasm. Nucleus.
KIW84_050421	PsKIN64	887	98.2183	5.75	51.33	-0.629	Cytoplasm. Nucleus.
KIW84_050465	PsKIN65	1001	112.808	5.27	55.54	-0.655	Cytoplasm. Nucleus.
KIW84_051439	PsKIN66	1030	116.435	9.06	42.89	-0.697	Nucleus.
KIW84_051594	PsKIN67	1280	143.7	6.76	50.87	-0.786	Nucleus.
KIW84_052931	PsKIN68	1256	139.911	5.53	54.08	-0.599	Nucleus.
KIW84_053910	PsKIN69	277	30.7654	6.01	45.46	-0.679	Cytoplasm. Nucleus.
KIW84_054673	PsKIN70	1114	124.833	8.78	48.85	-0.495	Nucleus.
KIW84_054813	PsKIN71	1110	125.517	5.49	46.05	-0.737	Nucleus.
KIW84_055589	PsKIN72	254	27.8622	6.97	45.07	-0.674	Cytoplasm.
KIW84_056163	PsKIN73	312	34.4901	8.36	48.57	-0.346	Cytoplasm.
KIW84_056339	PsKIN74	460	50.9345	6.49	47.94	-0.486	Endoplasmic reticulum.
KIW84_056541	PsKIN75	171	18.8146	9.03	43.99	-0.009	Nucleus.
KIW84_057005	PsKIN76	762	85.9299	5.93	46.58	-0.635	Cytoplasm. Nucleus.
KIW84_057312	PsKIN77	1342	153.498	5.16	48.25	-0.678	Nucleus.
KIW84_057615	PsKIN78	99	11.5087	4.5	34.84	-0.822	Nucleus.
KIW84_057753	PsKIN79	277	30.6984	6.01	46.49	-0.646	Cytoplasm. Nucleus.
KIW84_057784	PsKIN80	1053	118.043	5.49	50.71	-0.579	Cytoplasm. Nucleus.
KIW84_058216	PsKIN81	725	81.0668	6.08	46.74	-0.652	Cytoplasm. Nucleus.
KIW84_060359	PsKIN82	1026	115.868	8.89	50.69	-0.707	Cytoplasm. Nucleus.
KIW84_060490	PsKIN83	859	96.7425	5.44	50.65	-0.637	Cytoplasm. Nucleus.
KIW84_061847	PsKIN84	1042	117.676	5.82	44.08	-0.615	Cytoplasm. Nucleus.
KIW84_062246	PsKIN85	1032	115.963	5.88	44.73	-0.566	Cytoplasm. Nucleus.
KIW84_062589	PsKIN86	1139	130.025	5.28	51.77	-0.666	Nucleus.
KIW84_063450	PsKIN87	299	34.0885	5.07	40.52	-0.259	Nucleus.
KIW84_063594	PsKIN88	296	34.1511	9.51	56.82	-0.532	Nucleus.
KIW84_063636	PsKIN89	749	84.124	5.6	54.92	-0.748	Nucleus.
KIW84_063780	PsKIN90	233	26.3054	9.62	58.89	-0.307	Cytoplasm. Nucleus.
KIW84_063987	PsKIN91	630	71.3773	9.33	56.47	-0.596	Cytoplasm. Nucleus.
KIW84_064051	PsKIN92	845	93.9558	9.53	50.37	-0.559	Nucleus.
KIW84_064107	PsKIN93	432	47.1322	9.05	56.81	-0.545	Cytoplasm. Nucleus.
KIW84_064108	PsKIN94	567	63.7768	5.4	49.6	-0.577	Nucleus.
KIW84_064468	PsKIN95	1009	111.465	8.52	45.64	-0.53	Nucleus.
KIW84_070356	PsKIN96	362	39.4663	9.84	45	-0.64	Cytoplasm. Nucleus.
KIW84_070357	PsKIN97	675	76.3417	6.87	50.88	-0.505	Nucleus.
KIW84_070897	PsKIN98	1135	127.042	8.05	44.07	-0.484	Nucleus.
KIW84_071937	PsKIN99	1218	136.428	6.09	47.34	-0.616	Nucleus.
KIW84_072737	PsKIN100	771	87.4838	6.79	44.72	-0.545	Nucleus.
KIW84_073140	PsKIN101	2980	341.672	5.02	50.16	-0.582	Nucleus.
KIW84_073559	PsKIN102	790	89.7265	6.2	46.65	-0.596	Nucleus.
KIW84_074185	PsKIN103	879	100.325	5.81	51.34	-0.692	Cytoplasm. Nucleus.
KIW84_074216	PsKIN104	1089	120.437	5.57	48.18	-0.532	Nucleus.
KIW84_075284	PsKIN105	277	30.6843	5.81	46.36	-0.662	Cytoplasm.

## Sheet: Table S3
Table S3 Gene IDs and corresponding nomenclature in PsKINs/AtKINs/GmKINs
Gene Name	Gene ID	Subfamily
GmKIN23	Glyma.03G233100	Subfamily Ⅰ
GmKIN146	Glyma.19G230100	Subfamily Ⅰ
PsKIN34	KIW84_030616	Subfamily Ⅰ
PsKIN93	KIW84_064107	Subfamily Ⅰ
GmKIN80	Glyma.10G14950	Subfamily Ⅰ
GmKIN81	Glyma.10G149500	Subfamily Ⅰ
PsKIN94	KIW84_064108	Subfamily Ⅰ
PsKIN35	KIW84_030617	Subfamily Ⅰ
AtKIN53	AT5G27000	Subfamily Ⅰ
AtKIN2	AT1G09170	Subfamily Ⅰ
GmKIN22	Glyma.03G217000	Subfamily Ⅰ
GmKIN145	Glyma.19G213600	Subfamily Ⅰ
PsKIN37	KIW84_030942	Subfamily Ⅰ
PsKIN36	KIW84_030941	Subfamily Ⅰ
GmKIN9	Glyma.02G015500	Subfamily Ⅰ
GmKIN78	Glyma.10G016000	Subfamily Ⅰ
PsKIN95	KIW84_064468	Subfamily Ⅰ
AtKIN20	AT2G47500	Subfamily Ⅰ
GmKIN16	Glyma.02G302800	Subfamily Ⅰ
GmKIN108	Glyma.14G011100	Subfamily Ⅰ
PsKIN18	KIW84_020126	Subfamily Ⅰ
GmKIN65	Glyma.08G333300	Subfamily Ⅰ
GmKIN137	Glyma.18G073500	Subfamily Ⅰ
PsKIN70	KIW84_054673	Subfamily Ⅰ
AtKIN32	AT3G44730	Subfamily Ⅰ
GmKIN19	Glyma.03G134900	Subfamily Ⅰ
GmKIN142	Glyma.19G137500	Subfamily Ⅰ
PsKIN42	KIW84_032516	Subfamily Ⅰ
AtKIN22	AT3G10310	Subfamily Ⅰ
GmKIN39	Glyma.05G233900	Subfamily Ⅰ
GmKIN57	Glyma.08G041200	Subfamily Ⅰ
PsKIN97	KIW84_070357	Subfamily Ⅰ
PsKIN96	KIW84_070356	Subfamily Ⅰ
PsKIN7	KIW84_010989	Subfamily Ⅰ
PsKIN6	KIW84_010988	Subfamily Ⅰ
GmKIN73	Glyma.09G184400	Subfamily Ⅰ
AtKIN5	AT1G18410	Subfamily Ⅰ
AtKIN13	AT1G73860	Subfamily Ⅰ
GmKIN38	Glyma.05G208100	Subfamily Ⅰ
GmKIN56	Glyma.08G014800	Subfamily Ⅰ
PsKIN98	KIW84_070897	Subfamily Ⅰ
AtKIN11	AT1G63640	Subfamily Ⅰ
AtKIN57	AT5G41310	Subfamily Ⅰ
PsKIN47	KIW84_035218	Subfamily Ⅱ
PsKIN75	KIW84_056541	Subfamily Ⅱ
PsKIN22	KIW84_022524	Subfamily Ⅱ
GmKIN2	Glyma.01G021200	Subfamily Ⅱ
GmKIN76	Glyma.09G200800	Subfamily Ⅱ
AtKIN16	AT2G22610	Subfamily Ⅱ
GmKIN61	Glyma.08G174300	Subfamily Ⅱ
GmKIN120	Glyma.15G252800	Subfamily Ⅱ
PsKIN1	KIW84_010144	Subfamily Ⅱ
AtKIN12	AT1G72250	Subfamily Ⅱ
PsKIN12	KIW84_013906	Subfamily Ⅱ
PsKIN13	KIW84_013907	Subfamily Ⅱ
PsKIN53	KIW84_040973	Subfamily Ⅱ
GmKIN24	Glyma.03G237800	Subfamily Ⅱ
GmKIN147	Glyma.19G235400	Subfamily Ⅱ
PsKIN32	KIW84_030499	Subfamily Ⅱ
GmKIN82	Glyma.10G154200	Subfamily Ⅱ
GmKIN150	Glyma.20G234100	Subfamily Ⅱ
PsKIN92	KIW84_064051	Subfamily Ⅱ
AtKIN54	AT5G27550	Subfamily Ⅱ
GmKIN52	Glyma.07G186700	Subfamily Ⅲ
GmKIN58	Glyma.08G062500	Subfamily Ⅲ
PsKIN17	KIW84_015595	Subfamily Ⅲ
GmKIN103	Glyma.13G251100	Subfamily Ⅲ
GmKIN118	Glyma.15G063200	Subfamily Ⅲ
PsKIN100	KIW84_072737	Subfamily Ⅲ
AtKIN39	AT4G05190	Subfamily Ⅲ
AtKIN43	AT4G21270	Subfamily Ⅲ
GmKIN99	Glyma.12G215200	Subfamily Ⅲ
GmKIN104	Glyma.13G286400	Subfamily Ⅲ
PsKIN76	KIW84_057005	Subfamily Ⅲ
GmKIN55	Glyma.06G266500	Subfamily Ⅲ
GmKIN96	Glyma.12G136600	Subfamily Ⅲ
PsKIN102	Glyma.13G133200	Subfamily Ⅲ
AtKIN46	AT4G27180	Subfamily Ⅲ
AtKIN60	AT5G54670	Subfamily Ⅲ
GmKIN6	Glyma.01G155300	Subfamily Ⅲ
GmKIN87	Glyma.11G089400	Subfamily Ⅲ
GmKIN75	Glyma.09G194900	Subfamily Ⅲ
GmKIN124	Glyma.16G111200	Subfamily Ⅲ
AtKIN64	AT5G65930	Subfamily Ⅲ
PsKIN15	KIW84_014056	Subfamily Ⅲ
PsKIN90	KIW84_063780	Subfamily Ⅲ
PsKIN26	KIW84_023435	Subfamily Ⅲ
PsKIN9	KIW84_012585	Subfamily Ⅲ
PsKIN29	KIW84_025406	Subfamily Ⅲ
PsKIN38	KIW84_030977	Subfamily Ⅲ
PsKIN61	KIW84_045856	Subfamily Ⅲ
PsKIN25	KIW84_022721	Subfamily Ⅲ
PsKIN91	KIW84_063987	Subfamily Ⅲ
GmKIN149	Glyma.20G229600	Subfamily Ⅲ
GmKIN50	Glyma.06G205200	Subfamily Ⅲ
GmKIN83	Glyma.10G159100	Subfamily Ⅲ
AtKIN55	AT5G27950	Subfamily Ⅲ
AtKIN9	AT1G55550	Subfamily Ⅲ
GmKIN63	Glyma.08G279800	Subfamily Ⅲ
GmKIN139	Glyma.18G146600	Subfamily Ⅲ
PsKIN59	KIW84_043452	Subfamily Ⅲ
GmKIN3	Glyma.01G023600	Subfamily Ⅲ
GmKIN10	Glyma.02G041400	Subfamily Ⅲ
AtKIN51	AT5G10470	Subfamily Ⅲ
AtKIN63	AT5G65460	Subfamily Ⅲ
GmKIN60	Glyma.08G170500	Subfamily Ⅲ
GmKIN121	Glyma.15G256400	Subfamily Ⅲ
GmKIN25	Glyma.03G240400	Subfamily Ⅲ
AtKIN38	AT3G63480	Subfamily Ⅲ
GmKIN7	Glyma.01G168200	Subfamily Ⅳ
GmKIN86	Glyma.11G075100	Subfamily Ⅳ
PsKIN27	KIW84_024510	Subfamily Ⅳ
GmKIN11	Glyma.02G050400	Subfamily Ⅳ
GmKIN125	Glyma.16G130500	Subfamily Ⅳ
PsKIN57	KIW84_042965	Subfamily Ⅳ
AtKIN36	AT3G51150	Subfamily Ⅳ
AtKIN65	AT5G66310	Subfamily Ⅳ
GmKIN88	Glyma.11G110800	Subfamily Ⅳ
GmKIN93	Glyma.12G037100	Subfamily Ⅳ
PsKIN103	KIW84_074185	Subfamily Ⅳ
GmKIN26	Glyma.04G008200	Subfamily Ⅳ
GmKIN33	Glyma.04G155500	Subfamily Ⅳ
GmKIN41	KIW84_032304	Subfamily Ⅳ
AtKIN14	AT2G21300	Subfamily Ⅳ
AtKIN47	AT4G38950	Subfamily Ⅳ
AtKIN44	AT4G24170	Subfamily Ⅳ
AtKIN58	AT5G42490	Subfamily Ⅳ
GmKIN28	Glyma.04G026800	Subfamily Ⅳ
GmKIN44	Glyma.06G026700	Subfamily Ⅳ
PsKIN65	KIW84_050465	Subfamily Ⅳ
GmKIN48	Glyma.07G096500	Subfamily Ⅳ
GmKIN72	Glyma.09G181200	Subfamily Ⅳ
PsKIN5	KIW84_010901	Subfamily Ⅳ
AtKIN4	AT1G18370	Subfamily Ⅳ
GmKIN101	Glyma.13G114200	Subfamily Ⅳ
GmKIN129	Glyma.17G045600	Subfamily Ⅳ
PsKIN50	KIW84_040698	Subfamily Ⅳ
AtKIN30	AT3G43210	Subfamily Ⅳ
GmKIN112	Glyma.14G089072	Subfamily Ⅳ
GmKIN134	Glyma.17G233200	Subfamily Ⅳ
PsKIN83	KIW84_060490	Subfamily Ⅳ
AtKIN10	AT1G59540	Subfamily Ⅳ
GmKIN133	Glyma.17G208400	Subfamily Ⅳ
AtKIN21	AT3G10180	Subfamily Ⅳ
PsKIN86	KIW84_062589	Subfamily Ⅳ
GmKIN20	Glyma.03G146900	Subfamily Ⅳ
GmKIN143	Glyma.19G150300	Subfamily Ⅳ
PsKIN41	KIW84_032304	Subfamily Ⅳ
GmKIN13	Glyma.02G170500	Subfamily Ⅳ
GmKIN67	Glyma.09G108000	Subfamily Ⅳ
AtKIN23	AT3G12020	Subfamily Ⅳ
AtKIN50	AT5G06670	Subfamily Ⅳ
GmKIN100	Glyma.13G030600	Subfamily Ⅳ
GmKIN113	Glyma.14G152402	Subfamily Ⅳ
GmKIN114	Glyma.14G152452	Subfamily Ⅳ
AtKIN8	AT1G21730	Subfamily Ⅳ
GmKIN123	Glyma.16G098500	Subfamily Ⅳ
GmKIN51	Glyma.07G159000	Subfamily Ⅳ
GmKIN42	Glyma.06G009000	Subfamily Ⅳ
GmKIN27	Glyma.04G009100	Subfamily Ⅳ
GmKIN89	Glyma.11G112700	Subfamily Ⅳ
GmKIN94	Glyma.12G038600	Subfamily Ⅳ
PsKIN104	Glyma.13G286400	Subfamily Ⅳ
PsKIN62	KIW84_050132	Subfamily Ⅳ
AtKIN15	AT2G21380	Subfamily Ⅳ
AtKIN48	AT4G39050	Subfamily Ⅳ
PsKIN45	AT4G26660	Subfamily Ⅴ
PsKIN46	AT4G27180	Subfamily Ⅴ
PsKIN88	KIW84_063594	Subfamily Ⅴ
GmKIN54	Glyma.07G246800	Subfamily Ⅴ
PsKIN52	KIW84_040961	Subfamily Ⅴ
GmKIN127	Glyma.17G027200	Subfamily Ⅴ
GmKIN66	Glyma.09G044300	Subfamily Ⅴ
GmKIN119	Glyma.15G148800	Subfamily Ⅴ
PsKIN16	Glyma.15G148800	Subfamily Ⅴ
AtKIN25	AT3G16630	Subfamily Ⅴ
AtKIN42	AT4G15885	Subfamily Ⅴ
GmKIN47	Glyma.07G086500	Subfamily Ⅴ
GmKIN74	Glyma.09G190500	Subfamily Ⅴ
PsKIN8	KIW84_011085	Subfamily Ⅴ
GmKIN107	Glyma.13G358700	Subfamily Ⅴ
GmKIN116	Glyma.15G015300	Subfamily Ⅴ
PsKIN81	KIW84_058216	Subfamily Ⅴ
GmKIN40	Glyma.07G005200	Subfamily Ⅴ
GmKIN62	Glyma.08G205700	Subfamily Ⅴ
AtKIN24	AT3G16060	Subfamily Ⅴ
AtKIN34	AT3G49650	Subfamily Ⅴ
PsKIN4	KIW84_010777	Subfamily Ⅴ
GmKIN110	Glyma.14G019200	Subfamily Ⅴ
GmKIN46	Glyma.06G096600	Subfamily Ⅴ
AtKIN56	AT5G33300	Subfamily Ⅴ
GmKIN34	Glyma.05G014900	Subfamily Ⅴ
GmKIN130	Glyma.17G123400	Subfamily Ⅴ
PsKIN54	KIW84_041495	Subfamily Ⅴ
PsKIN33	KIW84_030529	Subfamily Ⅴ
AtKIN6	AT1G18550	Subfamily Ⅴ
GmKIN31	Glyma.04G145200	Subfamily Ⅴ
PsKIN23	KIW84_022642	Subfamily Ⅴ
PsKIN24	KIW84_022646	Subfamily Ⅴ
PsKIN11	KIW84_013141	Subfamily Ⅴ
PsKIN3	KIW84_010688	Subfamily Ⅴ
GmKIN106	Glyma.13G330600	Subfamily Ⅴ
GmKIN68	Glyma.09G110300	Subfamily Ⅴ
GmKIN117	Glyma.15G043400	Subfamily Ⅴ
PsKIN80	KIW84_057784	Subfamily Ⅴ
GmKIN90	Glyma.11G147108	Subfamily Ⅴ
GmKIN95	Glyma.12G074300	Subfamily Ⅴ
AtKIN33	AT3G45850	Subfamily Ⅴ
AtKIN17	AT2G28620	Subfamily Ⅴ
GmKIN21	Glyma.03G197300	Subfamily Ⅴ
GmKIN144	Glyma.19G195300	Subfamily Ⅴ
PsKIN39	KIW84_031298	Subfamily Ⅴ
PsKIN85	KIW84_062246	Subfamily Ⅴ
AtKIN18	AT2G36200	Subfamily Ⅴ
GmKIN102	Glyma.13G133200	Subfamily Ⅴ
GmKIN91	Glyma.11G168400	Subfamily Ⅴ
GmKIN79	Glyma.10G045500	Subfamily Ⅴ
PsKIN84	KIW84_061847	Subfamily Ⅴ
AtKIN19	AT2G37420	Subfamily Ⅴ
GmKIN77	Glyma.09G268300	Subfamily Ⅴ
GmKIN141	Glyma.18G221600	Subfamily Ⅴ
PsKIN43	KIW84_033802	Subfamily Ⅴ
GmKIN5	Glyma.01G144500	Subfamily Ⅴ
GmKIN17	Glyma.03G022450	Subfamily Ⅴ
GmKIN18	Glyma.03G022501	Subfamily Ⅴ
AtKIN1	AT1G01950	Subfamily Ⅴ
GmKIN8	Glyma.01G213200	Subfamily Ⅴ
GmKIN85	Glyma.11G028700	Subfamily Ⅴ
PsKIN28	KIW84_025275	Subfamily Ⅴ
GmKIN35	Glyma.05G054300	Subfamily Ⅴ
AtKIN3	AT1G12430	Subfamily Ⅴ
AtKIN37	AT3G54870	Subfamily Ⅴ
GmKIN70	Glyma.09G136400	Subfamily Ⅴ
GmKIN4	Glyma.01G084400	Subfamily Ⅴ
GmKIN126	Glyma.16G181900	Subfamily Ⅴ
GmKIN131	Glyma.17G155500	Subfamily Ⅴ
PsKIN10	KIW84_012817	Subfamily Ⅴ
AtKIN52	AT5G23910	Subfamily Ⅴ
PsKIN44	KIW84_034469	Subfamily Ⅴ
PsKIN73	KIW84_056163	Subfamily Ⅴ
GmKIN49	Glyma.07G132100	Subfamily Ⅴ
GmKIN140	Glyma.18G180900	Subfamily Ⅴ
AtKIN49	AT5G02370	Subfamily Ⅴ
PsKIN89	KIW84_063636	Subfamily Ⅴ
AtKIN41	AT4G14330	Subfamily Ⅴ
GmKIN148	Glyma.20G207200	Subfamily Ⅴ
GmKIN84	Glyma.10G182800	Subfamily Ⅴ
PsKIN64	KIW84_050421	Subfamily Ⅴ
GmKIN43	Glyma.06G023500	Subfamily Ⅴ
AtKIN7	AT1G20060	Subfamily Ⅴ
GmKIN69	Glyma.09G121501	Subfamily Ⅴ
PsKIN2	KIW84_010423	Subfamily Ⅵ
PsKIN21	KIW84_022334	Subfamily Ⅵ
PsKIN79	KIW84_057753	Subfamily Ⅵ
PsKIN105	KIW84_075284	Subfamily Ⅵ
PsKIN58	KIW84_043394	Subfamily Ⅵ
PsKIN49	KIW84_036246	Subfamily Ⅵ
PsKIN72	KIW84_055589	Subfamily Ⅵ
PsKIN14	KIW84_014035	Subfamily Ⅵ
PsKIN40	KIW84_031551	Subfamily Ⅵ
PsKIN31	KIW84_030491	Subfamily Ⅵ
PsKIN48	KIW84_035659	Subfamily Ⅵ
PsKIN69	KIW84_053910	Subfamily Ⅵ
PsKIN30	KIW84_025422	Subfamily Ⅵ
PsKIN78	KIW84_057615	Subfamily Ⅵ
PsKIN68	KIW84_052931	Subfamily Ⅵ
GmKIN1	Glyma.01G012700	Subfamily Ⅵ
GmKIN71	Glyma.09G149500	Subfamily Ⅵ
GmKIN136	Glyma.18G003800	Subfamily Ⅵ
GmKIN92	Glyma.11G253200	Subfamily Ⅵ
GmKIN37	Glyma.05G149700	Subfamily Ⅵ
GmKIN59	Glyma.08G106400	Subfamily Ⅵ
PsKIN87	KIW84_063450	Subfamily Ⅵ
PsKIN99	KIW84_071937	Subfamily Ⅵ
PsKIN74	KIW84_056339	Subfamily Ⅵ
AtKIN29	AT3G23670	Subfamily Ⅵ
AtKIN40	AT4G14150	Subfamily Ⅵ
GmKIN64	Glyma.08G325200	Subfamily Ⅵ
GmKIN138	Glyma.18G082000	Subfamily Ⅵ
PsKIN71	KIW84_054813	Subfamily Ⅵ
GmKIN15	Glyma.02G296800	Subfamily Ⅵ
GmKIN109	Glyma.14G016800	Subfamily Ⅵ
PsKIN19	KIW84_020289	Subfamily Ⅵ
AtKIN45	AT4G26660	Subfamily Ⅵ
AtKIN61	AT5G55520	Subfamily Ⅵ
AtKIN28	AT3G20150	Subfamily Ⅵ
PsKIN51	KIW84_040784	Subfamily Ⅵ
PsKIN63	KIW84_050150	Subfamily Ⅵ
PsKIN55	KIW84_041727	Subfamily Ⅵ
PsKIN60	KIW84_045855	Subfamily Ⅵ
GmKIN128	Glyma.17G038700	Subfamily Ⅵ
AtKIN26	AT3G17360	Subfamily Ⅵ
GmKIN12	Glyma.02G135700	Subfamily Ⅵ
GmKIN53	Glyma.07G209300	Subfamily Ⅵ
PsKIN101	KIW84_073140	Subfamily Ⅵ
AtKIN27	AT3G19050	Subfamily Ⅵ
GmKIN32	Glyma.04G151150	Subfamily Ⅵ
GmKIN97	Glyma.12G158420	Subfamily Ⅵ
GmKIN98	Glyma.12G191000	Subfamily Ⅵ
GmKIN105	Glyma.13G310700	Subfamily Ⅵ
PsKIN77	KIW84_057312	Subfamily Ⅵ
AtKIN31	AT3G44050	Subfamily Ⅵ
GmKIN29	Glyma.04G041300	Subfamily Ⅶ
GmKIN45	Glyma.06G042400	Subfamily Ⅶ
PsKIN66	KIW84_051439	Subfamily Ⅶ
GmKIN111	Glyma.14G085200	Subfamily Ⅶ
GmKIN135	Glyma.17G239500	Subfamily Ⅶ
PsKIN82	KIW84_060359	Subfamily Ⅶ
AtKIN59	AT5G47820	Subfamily Ⅶ
GmKIN36	Glyma.05G085400	Subfamily Ⅶ
GmKIN132	Glyma.17G169400	Subfamily Ⅶ
PsKIN56	KIW84_042617	Subfamily Ⅶ
AtKIN35	AT3G50240	Subfamily Ⅶ
AtKIN62	AT5G60930	Subfamily Ⅶ
GmKIN30	Glyma.04G094400	Subfamily Ⅶ
PsKIN67	KIW84_051594	Subfamily Ⅶ
PsKIN20	Glyma.03G146900	Subfamily Ⅶ
GmKIN115	Glyma.14G181800	Subfamily Ⅶ
GmKIN122	Glyma.16G064300	Subfamily Ⅶ
GmKIN14	Glyma.02G214300	Subfamily Ⅶ

## Sheet: Table S4
Table S4 The Ka/Ks ratios and estimated divergence times for duplicate pairs of PsKINs.
Duplication gene pair		Ka	Ks	KA/KS
PsKIN16	PsKIN52	0.115991	0.766776	0.151271
PsKIN8	PsKIN81	0.210699	1.96538	0.107205
PsKIN6	PsKIN96	0.174451	1.24269	0.140382
PsKIN7	PsKIN97	0.240353	1.17344	0.204828
PsKIN17	PsKIN100	0.235074	1.25483	0.187336
PsKIN18	PsKIN70	0.14821	0.786229	0.188508
PsKIN27	PsKIN65	0.460049	1.88459	0.244112
PsKIN20	PsKIN67	0.20359	0.888177	0.229222
PsKIN19	PsKIN71	0.210505	0.714071	0.294795
PsKIN36	PsKIN95	0.148253	0.640903	0.231319
PsKIN32	PsKIN92	0.235305	1.20141	0.195857
PsKIN34	PsKIN93	0.228444	1.09912	0.207842
PsKIN35	PsKIN94	0.243714	0.776548	0.313843
PsKIN39	PsKIN85	0.154334	1.14822	0.134411
PsKIN37	PsKIN94	0.326771	1.70423	0.191741
PsKIN66	PsKIN82	0.0758536	0.618459	0.122649
PsKIN62	PsKIN104	0.099305	0.687931	0.144353
PsKIN76	PsKIN102	0.105509	0.878994	0.120034
PsKIN68	PsKIN99	0.17806	0.771129	0.230908
PsKIN76	PsKIN100	0.375631	2.72792	0.137699
PsKIN100	PsKIN102	0.390975	1.88909	0.206964

## Sheet: Table S5
Table S5 Basic parameters analysis of nteraInteraction networks PsKIN
#node1	node2_string_id	neighborhood_on_chromosome	gene_fusion	phylogenetic_cooccurrence	homology	coexpression	experimentally_determined_interaction	database_annotated	automated_textmining	combined_score
PsKIN1	3702.Q5E913	0	0	0	0.634	0.234	0.15	0.142	0.06	0.405
PsKIN1	3702.F4JGP4	0	0	0	0.743	0.41	0	0	0.062	0.422
PsKIN1	3702.Q07970	0	0	0	0.733	0.424	0	0	0	0.424
PsKIN1	3702.Q8S905	0	0	0	0.589	0.305	0.15	0.142	0.06	0.46
PsKIN1	3702.Q27IK7	0	0	0.115	0.589	0.324	0	0.14	0.113	0.483
PsKIN1	3702.F4J1U4	0	0	0	0.592	0.193	0	0.14	0.365	0.521
PsKIN1	3702.F4IJK6	0	0	0.096	0.866	0.45	0	0	0.157	0.544
PsKIN1	3702.Q9S7P3	0	0	0	0.628	0.442	0.15	0.142	0.06	0.566
PsKIN1	3702.F4K0J3	0	0	0	0.588	0.502	0	0.188	0.045	0.58
PsKIN1	3702.Q9LDN0	0	0	0.197	0.591	0.228	0	0.14	0.308	0.582
PsKIN1	3702.Q9LZU5	0	0	0	0.612	0.288	0.337	0.201	0.098	0.614
PsKIN1	3702.Q8L7Y8	0	0	0.197	0.585	0.398	0	0.14	0.291	0.666
PsKIN1	3702.Q0WQJ7	0	0	0	0.614	0.475	0.337	0.201	0.098	0.715
PsKIN1	3702.F4JDI6	0	0	0.143	0.57	0.457	0	0.14	0.387	0.722
PsKIN1	3702.P82266	0	0	0	0.608	0.558	0.337	0.201	0.098	0.76
PsKIN1	3702.Q8VWI7	0	0	0.112	0.578	0.58	0.337	0.201	0.098	0.789
PsKIN10	3702.F4HR11	0	0	0	0.553	0.139	0.15	0.588	0.06	0.679
PsKIN10	3702.F4ICA0	0	0	0	0.572	0.132	0.15	0.588	0.06	0.676
PsKIN10	3702.F4J1U4	0	0	0	0.561	0.193	0	0.587	0.066	0.662
PsKIN10	3702.F4JDI6	0	0	0	0.552	0.285	0	0.587	0.066	0.7
PsKIN10	3702.F4JGP4	0	0	0	0.563	0.305	0	0.54	0	0.666
PsKIN10	3702.F4K0J3	0	0	0	0.566	0.341	0	0.188	0.045	0.444
PsKIN10	3702.F4K3X8	0	0	0	0.575	0.099	0.15	0.588	0.06	0.664
PsKIN10	3702.F4K4C5	0	0	0	0.569	0.106	0	0.54	0	0.571
PsKIN10	3702.Q8S905	0	0	0	0.559	0.239	0.15	0.142	0.06	0.409
PsKIN10	3702.Q8W0Y9	0	0	0	0.578	0	0	0.54	0	0.54
PsKIN10	3702.Q9S7P3	0	0	0	0.565	0.413	0.15	0.142	0.06	0.543
PsKIN10	3702.P46875	0	0	0	0.565	0.08	0	0.54	0	0.558
PsKIN10	3702.Q9LZU5	0	0	0	0.567	0.301	0.337	0.201	0.098	0.621
PsKIN10	3702.Q9LPC6	0	0	0	0.566	0	0.058	0.609	0.065	0.625
PsKIN10	3702.Q8W5R5	0	0	0	0.576	0.076	0.15	0.588	0.06	0.655
PsKIN10	3702.Q9LDN0	0	0	0	0.558	0.178	0	0.587	0.066	0.655
PsKIN10	3702.Q27IK6	0	0	0	0.555	0.179	0	0.587	0.066	0.656
PsKIN10	3702.Q07970	0	0	0	0.562	0.311	0	0.54	0	0.669
PsKIN10	3702.Q8L7Y8	0	0	0	0.558	0.232	0	0.587	0.066	0.678
PsKIN10	3702.Q0WQJ7	0	0	0	0.572	0.432	0.337	0.201	0.098	0.692
PsKIN10	3702.Q27IK7	0	0	0	0.556	0.272	0	0.587	0.066	0.695
PsKIN10	3702.P82266	0	0	0	0.565	0.475	0.337	0.201	0.098	0.715
PsKIN10	3702.Q5E913	0	0	0.16	0.736	0.14	0.15	0.588	0.06	0.719
PsKIN10	3702.Q8VWI7	0	0	0.139	0.562	0.445	0.337	0.616	0.098	0.87
PsKIN100	3702.F4HR11	0	0	0	0.558	0.14	0.15	0.588	0.06	0.679
PsKIN100	3702.F4ICA0	0	0	0	0.626	0.131	0.15	0.588	0.06	0.676
PsKIN100	3702.F4J1U4	0	0	0	0.65	0.203	0	0.587	0.066	0.666
PsKIN100	3702.F4JDI6	0	0	0	0.598	0.341	0	0.587	0.066	0.724
PsKIN100	3702.Q940B8	0	0	0	0.597	0.094	0	0.188	0.287	0.429
PsKIN100	3702.Q940Y8	0	0	0	0.616	0.155	0	0.188	0.293	0.472
PsKIN100	3702.Q8GS71	0	0	0	0.633	0.139	0	0.188	0.316	0.48
PsKIN100	3702.Q8LNZ2	0	0	0	0.601	0.08	0.15	0.142	0.345	0.502
PsKIN100	3702.Q9S7P3	0	0	0	0.633	0.431	0.15	0.142	0.06	0.558
PsKIN100	3702.Q8W0Y9	0	0	0	0.749	0	0	0.54	0.13	0.582
PsKIN100	3702.P46875	0	0	0.061	0.958	0.116	0	0.54	0.073	0.599
PsKIN100	3702.F4K0J3	0	0	0	0.627	0.472	0	0.188	0.178	0.617
PsKIN100	3702.F4K4C5	0	0	0.113	0.748	0.107	0	0.54	0.082	0.621
PsKIN100	3702.Q8S905	0	0	0	0.607	0.331	0.15	0.142	0.35	0.64
PsKIN100	3702.F4K3X8	0	0	0	0.608	0.091	0.15	0.588	0.06	0.661
PsKIN100	3702.Q07970	0	0	0.049	0.982	0.313	0	0.54	0.057	0.678
PsKIN100	3702.Q5E913	0	0	0	0.633	0.144	0.15	0.588	0.06	0.681
PsKIN100	3702.Q9C5H9	0	0	0	0	0.116	0.055	0	0.666	0.696
PsKIN100	3702.Q9LZU5	0	0	0	0.656	0.289	0.337	0.201	0.34	0.718
PsKIN100	3702.Q9LPC6	0	0	0	0.601	0	0.058	0.609	0.337	0.734
PsKIN100	3702.Q9LDN0	0	0	0	0.637	0.141	0	0.587	0.331	0.742
PsKIN100	3702.Q8W5R5	0	0	0	0.621	0.076	0.15	0.588	0.319	0.75
PsKIN100	3702.Q27IK7	0	0	0	0.654	0.192	0	0.587	0.33	0.757
PsKIN100	3702.Q0WQJ7	0	0	0	0.647	0.401	0.337	0.201	0.382	0.778
PsKIN100	3702.Q27IK6	0	0	0.1	0.66	0.226	0	0.587	0.324	0.78
PsKIN100	3702.P82266	0	0	0	0.646	0.474	0.337	0.201	0.348	0.794
PsKIN100	3702.Q8L7Y8	0	0	0	0.643	0.322	0	0.587	0.325	0.794
PsKIN100	3702.Q8VWI7	0	0	0	0.591	0.472	0.337	0.616	0.387	0.906
PsKIN101	3702.F4HR11	0	0	0	0.552	0.129	0	0.606	0.064	0.651
PsKIN101	3702.F4ICA0	0	0	0	0.65	0.096	0	0.606	0.064	0.638
PsKIN101	3702.F4J1U4	0	0	0	0.813	0.182	0	0.54	0.175	0.662
PsKIN101	3702.F4JDI6	0	0	0	0.639	0.21	0	0.54	0.309	0.726
PsKIN101	3702.F4K0J3	0	0	0	0.6	0.22	0	0.255	0.07	0.413
PsKIN101	3702.F4K3X8	0	0	0.16	0.628	0.062	0	0.606	0.064	0.671
PsKIN101	3702.F4K4C5	0	0	0	0.644	0.123	0	0.587	0.066	0.632
PsKIN101	3702.O81635	0	0	0	0.614	0.085	0	0.14	0.335	0.431
PsKIN101	3702.P46875	0	0	0	0.675	0.116	0	0.587	0.19	0.679
PsKIN101	3702.P82266	0	0	0	0.636	0.281	0	0.278	0.064	0.472
PsKIN101	3702.Q07970	0	0	0.101	0.657	0.226	0	0.587	0.233	0.75
PsKIN101	3702.Q0WQJ7	0	0	0	0.62	0.24	0	0.278	0.064	0.441
PsKIN101	3702.Q9LZU5	0	0	0	0.625	0.186	0	0.278	0.064	0.402
PsKIN101	3702.Q940B8	0	0	0	0.593	0.076	0	0.301	0.22	0.452
PsKIN101	3702.Q9LX99	0	0	0.199	0.564	0.06	0	0.14	0.377	0.543
PsKIN101	3702.Q940Y8	0	0	0	0.623	0.104	0	0.301	0.351	0.558
PsKIN101	3702.Q8S905	0	0	0	0.595	0.253	0	0.18	0.347	0.565
PsKIN101	3702.Q8W0Y9	0	0	0	0.646	0.06	0	0.587	0.066	0.606
PsKIN101	3702.Q9LPC6	0	0	0	0.618	0.048	0.058	0.617	0.042	0.627
PsKIN101	3702.Q5E913	0	0	0	0.63	0.105	0	0.606	0.064	0.641
PsKIN101	3702.Q9LDN0	0	0	0	0.68	0.11	0	0.54	0.311	0.693
PsKIN101	3702.Q8L7Y8	0	0	0	0.673	0.177	0	0.54	0.298	0.711
PsKIN101	3702.Q27IK7	0	0	0.106	0.793	0.2	0	0.54	0.232	0.713
PsKIN101	3702.Q8W5R5	0	0	0.122	0.616	0.046	0	0.606	0.325	0.748
PsKIN101	3702.Q8VWI7	0	0	0	0.558	0.293	0	0.653	0.389	0.837
PsKIN102	3702.F4HR11	0	0	0	0.558	0.104	0.15	0.588	0.06	0.666
PsKIN102	3702.F4ICA0	0	0	0	0.627	0.102	0.15	0.588	0.314	0.756
PsKIN102	3702.F4J1U4	0	0	0	0.658	0.115	0	0.587	0.066	0.629
PsKIN102	3702.F4JDI6	0	0	0	0.608	0.121	0	0.587	0.066	0.632
PsKIN102	3702.F4K3X8	0	0	0	0.626	0.088	0.15	0.588	0.06	0.66
PsKIN102	3702.F4K4C5	0	0	0.117	0.754	0.072	0	0.54	0.109	0.619
PsKIN102	3702.Q8GS71	0	0	0	0.639	0.147	0	0.188	0.269	0.449
PsKIN102	3702.Q8LNZ2	0	0	0	0.617	0.082	0.15	0.142	0.313	0.479
PsKIN102	3702.Q8S905	0	0	0	0.615	0.131	0.15	0.142	0.284	0.486
PsKIN102	3702.Q07970	0	0	0.062	0.956	0.087	0	0.54	0.08	0.589
PsKIN102	3702.Q8W0Y9	0	0	0	0.743	0	0	0.54	0.169	0.601
PsKIN102	3702.Q9LZU5	0	0	0	0.661	0.285	0.337	0.201	0.098	0.612
PsKIN102	3702.P82266	0	0	0	0.657	0.316	0.337	0.201	0.174	0.661
PsKIN102	3702.Q8L7Y8	0	0	0	0.653	0.115	0	0.587	0.147	0.662
PsKIN102	3702.Q5E913	0	0	0	0.622	0.105	0.15	0.588	0.06	0.666
PsKIN102	3702.Q0WQJ7	0	0	0	0.654	0.301	0.337	0.201	0.225	0.675
PsKIN102	3702.Q27IK7	0	0	0	0.669	0.118	0	0.587	0.227	0.694
PsKIN102	3702.Q9LDN0	0	0	0	0.658	0.118	0	0.587	0.251	0.703
PsKIN102	3702.Q9LPC6	0	0	0	0.61	0	0.058	0.609	0.35	0.739
PsKIN102	3702.Q8W5R5	0	0	0	0.632	0.076	0.15	0.588	0.331	0.755
PsKIN102	3702.Q8VWI7	0	0	0	0.582	0.316	0.337	0.616	0.392	0.88
PsKIN103	3702.F4K0J3	0	0	0	0.614	0.181	0	0.305	0.045	0.409
PsKIN103	3702.Q940B8	0	0	0	0.595	0.143	0.064	0.323	0.083	0.435
PsKIN103	3702.Q940Y8	0	0	0	0.627	0.17	0.064	0.323	0.083	0.453
PsKIN103	3702.Q0WQJ7	0	0	0	0.61	0.229	0.169	0.225	0.099	0.492
PsKIN103	3702.Q8GS71	0	0	0.129	0.603	0.227	0	0.305	0.045	0.494
PsKIN103	3702.Q9LZU5	0	0	0	0.619	0.233	0.169	0.225	0.099	0.495
PsKIN103	3702.P82266	0	0	0	0.619	0.238	0.169	0.225	0.099	0.498
PsKIN103	3702.Q8VWI7	0	0	0.114	0.558	0.247	0.169	0.225	0.099	0.542
PsKIN104	3702.F4HR11	0	0	0	0.553	0	0	0.54	0	0.54
PsKIN104	3702.F4ICA0	0	0	0	0.672	0	0	0.54	0	0.54
PsKIN104	3702.F4J1U4	0	0	0	0.625	0	0	0.606	0.064	0.616
PsKIN104	3702.F4JDI6	0	0	0	0.583	0.06	0	0.606	0.064	0.623
PsKIN104	3702.F4K0J3	0	0	0	0.604	0.176	0	0.305	0.045	0.406
PsKIN104	3702.F4K3X8	0	0	0.085	0.906	0	0	0.54	0	0.561
PsKIN104	3702.F4K4C5	0	0	0	0.62	0.076	0.15	0.588	0.06	0.655
PsKIN104	3702.O81635	0	0	0	0.595	0.076	0.15	0.142	0.352	0.504
PsKIN104	3702.P82266	0	0	0	0.617	0.216	0.169	0.225	0.099	0.484
PsKIN104	3702.Q07970	0	0	0	0.619	0.076	0.15	0.588	0.298	0.742
PsKIN104	3702.Q0WQJ7	0	0	0	0.61	0.216	0.169	0.225	0.099	0.484
PsKIN104	3702.Q27IK7	0	0	0.217	0.608	0	0	0.606	0.345	0.78
PsKIN104	3702.Q5E913	0	0	0	0.627	0	0	0.54	0	0.54
PsKIN104	3702.Q8GS71	0	0	0	0.603	0.19	0	0.305	0.243	0.536
PsKIN104	3702.Q8L7Y8	0	0	0	0.61	0	0	0.606	0.126	0.641
PsKIN104	3702.Q8VWI7	0	0	0	0.565	0.216	0.169	0.628	0.418	0.84
PsKIN104	3702.Q8W0Y9	0	0	0	0.639	0.076	0.15	0.588	0.06	0.655
PsKIN104	3702.Q8W1Y3	0	0	0	0.59	0.076	0.15	0.142	0.362	0.513
PsKIN104	3702.Q9LZU5	0	0	0	0.613	0.253	0.169	0.225	0.099	0.508
PsKIN104	3702.Q940Y8	0	0	0	0.621	0.185	0.064	0.323	0.202	0.533
PsKIN104	3702.Q940B8	0	0	0	0.597	0.175	0.064	0.323	0.218	0.537
PsKIN104	3702.Q9LX99	0	0	0.128	0.568	0.085	0.15	0.142	0.374	0.57
PsKIN104	3702.Q9LDN0	0	0	0	0.611	0.05	0	0.606	0.297	0.714
PsKIN104	3702.Q9LPC6	0	0	0	0.604	0.05	0	0.638	0.368	0.763
PsKIN105	3702.F4HR11	0	0	0	0.552	0.103	0	0.606	0.064	0.64
PsKIN105	3702.F4ICA0	0	0	0	0.645	0.088	0	0.606	0.064	0.634
PsKIN105	3702.F4IJK6	0	0	0	0.608	0.373	0	0.14	0.299	0.589
PsKIN105	3702.F4J1U4	0	0	0.104	0.681	0.12	0	0.54	0.276	0.702
PsKIN105	3702.F4JDI6	0	0	0.119	0.812	0.308	0	0.54	0.182	0.739
PsKIN105	3702.F4K0J3	0	0	0	0.594	0.351	0	0.255	0.266	0.614
PsKIN105	3702.F4K3X8	0	0	0	0.627	0.073	0	0.606	0.064	0.628
PsKIN105	3702.F4K4C5	0	0	0.099	0.645	0.126	0	0.587	0.066	0.656
PsKIN105	3702.O81635	0	0	0.132	0.613	0.081	0	0.14	0.343	0.489
PsKIN105	3702.P82266	0	0	0	0.624	0.28	0	0.278	0.064	0.471
PsKIN105	3702.Q07970	0	0	0	0.638	0.226	0	0.587	0.245	0.738
PsKIN105	3702.Q0WQJ7	0	0	0	0.621	0.279	0	0.278	0.064	0.47
PsKIN105	3702.Q27IK7	0	0	0	0.668	0.194	0	0.54	0.311	0.722
PsKIN105	3702.Q5E913	0	0	0	0.621	0.177	0	0.606	0.064	0.67
PsKIN105	3702.Q8L7Y8	0	0	0.053	0.974	0.256	0.292	0.54	0.064	0.746
PsKIN105	3702.Q8LNZ2	0	0	0.106	0.621	0.081	0	0.18	0.307	0.471
PsKIN105	3702.Q8S905	0	0	0.103	0.613	0.116	0	0.18	0.345	0.517
PsKIN105	3702.Q8VWI7	0	0	0.152	0.561	0.369	0	0.653	0.443	0.883
PsKIN105	3702.Q8W0Y9	0	0	0.131	0.658	0.06	0	0.587	0.232	0.706
PsKIN105	3702.Q940B8	0	0	0	0.596	0.077	0	0.301	0.315	0.52
PsKIN105	3702.Q940Y8	0	0	0	0.612	0.099	0	0.301	0.17	0.431
PsKIN105	3702.Q9LX99	0	0	0	0.562	0.06	0	0.14	0.354	0.432
PsKIN105	3702.Q9LPC6	0	0	0	0.613	0.048	0.058	0.617	0.042	0.627
PsKIN17	3702.F4HR11	0	0	0	0.556	0.157	0.15	0.588	0.06	0.686
PsKIN17	3702.F4ICA0	0	0	0	0.629	0.138	0.15	0.588	0.262	0.748
PsKIN17	3702.F4IL57	0	0	0.131	0.717	0.167	0	0	0.257	0.415
PsKIN17	3702.F4J1U4	0	0	0	0.643	0.206	0	0.587	0.066	0.667
PsKIN17	3702.F4JDI6	0	0	0	0.593	0.322	0	0.587	0.066	0.716
PsKIN17	3702.F4K0J3	0	0	0	0.629	0.377	0	0.188	0.045	0.475
PsKIN17	3702.F4K3X8	0	0	0	0.605	0.102	0.15	0.588	0.06	0.665
PsKIN17	3702.F4K4C5	0	0	0.116	0.745	0.14	0	0.54	0.084	0.637
PsKIN17	3702.P82266	0	0	0	0.64	0.473	0.337	0.201	0.098	0.714
PsKIN17	3702.Q8GS71	0	0	0	0.631	0.139	0	0.188	0.293	0.463
PsKIN17	3702.Q940B8	0	0	0	0.596	0.094	0	0.188	0.335	0.468
PsKIN17	3702.Q9S7P3	0	0	0	0.622	0.332	0.15	0.142	0.06	0.481
PsKIN17	3702.Q940Y8	0	0	0	0.619	0.119	0	0.188	0.344	0.49
PsKIN17	3702.Q8LNZ2	0	0	0	0.6	0.084	0.15	0.142	0.334	0.496
PsKIN17	3702.Q9LZU5	0	0	0	0.656	0.301	0.337	0.201	0.098	0.621
PsKIN17	3702.Q8S905	0	0	0	0.605	0.313	0.15	0.142	0.35	0.631
PsKIN17	3702.Q8W0Y9	0	0	0	0.739	0	0	0.54	0.235	0.633
PsKIN17	3702.Q0WQJ7	0	0	0	0.642	0.402	0.337	0.201	0.098	0.676
PsKIN17	3702.Q5E913	0	0	0	0.63	0.148	0.15	0.588	0.06	0.682
PsKIN17	3702.Q9LPC6	0	0	0	0.599	0	0.058	0.609	0.369	0.747
PsKIN17	3702.Q27IK7	0	0	0	0.65	0.226	0	0.587	0.296	0.756
PsKIN17	3702.Q8L7Y8	0	0	0	0.64	0.225	0	0.587	0.317	0.762
PsKIN17	3702.Q8VWI7	0	0	0	0.596	0.555	0.337	0.616	0.375	0.92
PsKIN41	3702.F4HR11	0	0	0.113	0.553	0.062	0	0.54	0	0.584
PsKIN41	3702.F4ICA0	0	0	0	0.652	0.069	0	0.54	0	0.553
PsKIN41	3702.F4J1U4	0	0	0.11	0.628	0.068	0	0.606	0.064	0.654
PsKIN41	3702.F4JDI6	0	0	0	0.582	0.065	0	0.606	0.064	0.625
PsKIN41	3702.Q8GS71	0	0	0	0.611	0.197	0	0.305	0.045	0.42
PsKIN41	3702.Q9LX99	0	0	0.229	0.573	0.076	0.15	0.142	0.06	0.422
PsKIN41	3702.Q940Y8	0	0	0	0.616	0.143	0.064	0.323	0.083	0.435
PsKIN41	3702.Q940B8	0	0	0	0.589	0.143	0.064	0.323	0.083	0.435
PsKIN41	3702.P82266	0	0	0	0.631	0.232	0.169	0.225	0.099	0.494
PsKIN41	3702.Q0WQJ7	0	0	0	0.622	0.248	0.169	0.225	0.099	0.505
PsKIN41	3702.Q9LZU5	0	0	0	0.631	0.253	0.169	0.225	0.099	0.508
PsKIN41	3702.Q5E913	0	0	0	0.631	0	0	0.54	0	0.54
PsKIN41	3702.Q8L7Y8	0	0	0	0.622	0.061	0	0.606	0.064	0.624
PsKIN41	3702.Q9LPC6	0	0	0	0.594	0	0	0.638	0.065	0.647
PsKIN41	3702.Q8W0Y9	0	0	0	0.632	0.076	0.15	0.588	0.06	0.655
PsKIN41	3702.F4K4C5	0	0	0	0.624	0.102	0.15	0.588	0.06	0.665
PsKIN41	3702.Q27IK7	0	0	0.14	0.619	0.069	0	0.606	0.064	0.666
PsKIN41	3702.Q8VWI7	0	0	0	0.563	0.238	0.169	0.628	0.099	0.759
PsKIN42	3702.F4K0J3	0	0	0	0.612	0.291	0	0.188	0.045	0.402
PsKIN42	3702.Q27IK7	0	0	0.158	0.627	0.226	0	0.14	0.066	0.407
PsKIN42	3702.Q5E913	0	0	0	0.634	0.33	0.15	0.142	0.06	0.479
PsKIN42	3702.Q9LZU5	0	0	0	0.607	0.273	0.337	0.201	0.098	0.606
PsKIN42	3702.Q0WQJ7	0	0	0	0.609	0.409	0.337	0.201	0.098	0.68
PsKIN42	3702.Q8VWI7	0	0	0	0.576	0.439	0.337	0.201	0.098	0.696
PsKIN42	3702.P82266	0	0	0	0.608	0.473	0.337	0.201	0.098	0.714
PsKIN43	3702.F4HR11	0	0	0	0.553	0	0	0.638	0.065	0.647
PsKIN43	3702.F4ICA0	0	0	0.104	0.632	0	0	0.638	0.065	0.67
PsKIN43	3702.F4J1U4	0	0	0.127	0.607	0.048	0.058	0.617	0.042	0.66
PsKIN43	3702.F4JDI6	0	0	0	0.578	0.048	0.058	0.617	0.042	0.627
PsKIN43	3702.F4K0J3	0	0	0	0.608	0	0.217	0.319	0.049	0.448
PsKIN43	3702.F4K4C5	0	0	0	0.634	0	0.058	0.609	0.065	0.625
PsKIN43	3702.O81635	0	0	0	0.612	0	0.058	0.185	0.345	0.453
PsKIN43	3702.Q27IK7	0	0	0	0.616	0.048	0.058	0.617	0.158	0.672
PsKIN43	3702.Q5E913	0	0	0	0.638	0	0	0.638	0.065	0.647
PsKIN43	3702.Q8GS71	0	0	0.128	0.613	0	0.217	0.319	0.15	0.552
PsKIN43	3702.Q8L7Y8	0	0	0	0.613	0.048	0.058	0.617	0.042	0.627
PsKIN43	3702.Q8LNZ2	0	0	0	0.597	0	0	0.246	0.353	0.491
PsKIN43	3702.Q8S905	0	0	0.192	0.599	0	0	0.246	0.327	0.554
PsKIN43	3702.Q8VWI7	0	0	0	0.566	0	0.072	0.688	0.396	0.809
PsKIN43	3702.Q8W0Y9	0	0	0	0.646	0	0.058	0.609	0.065	0.625
PsKIN43	3702.Q8W1Y3	0	0	0	0.617	0	0.058	0.185	0.345	0.453
PsKIN43	3702.Q940B8	0	0	0	0.586	0.062	0.068	0.33	0.151	0.436
PsKIN43	3702.Q940Y8	0	0	0	0.612	0.062	0.068	0.33	0.151	0.436
PsKIN43	3702.Q9LX99	0	0	0	0.571	0.044	0.058	0.185	0.376	0.48
PsKIN5	3702.F4IJK6	0	0	0	0.597	0.336	0.15	0.142	0.06	0.483
PsKIN5	3702.F4J1U4	0	0	0.107	0.596	0.199	0	0.18	0.112	0.41
PsKIN5	3702.F4JDI6	0	0	0.149	0.57	0.396	0	0.18	0.32	0.675
PsKIN5	3702.F4K0J3	0	0	0	0.606	0.294	0	0.305	0.045	0.491
PsKIN5	3702.O81635	0	0	0	0.596	0.095	0.15	0.142	0.35	0.513
PsKIN5	3702.P82266	0	0	0	0.625	0.354	0.169	0.225	0.31	0.675
PsKIN5	3702.Q0WQJ7	0	0	0	0.613	0.332	0.169	0.225	0.179	0.6
PsKIN5	3702.Q27IK7	0	0	0.103	0.609	0.182	0	0.18	0.348	0.555
PsKIN5	3702.Q8GS71	0	0	0.141	0.609	0.163	0	0.305	0.242	0.57
PsKIN5	3702.Q8L7Y8	0	0	0	0.607	0.21	0	0.18	0.348	0.541
PsKIN5	3702.Q9S7P3	0	0	0.108	0.689	0.218	0	0	0.215	0.405
PsKIN5	3702.Q9LX99	0	0	0	0.565	0.076	0.15	0.142	0.276	0.447
PsKIN5	3702.Q940Y8	0	0	0	0.633	0.168	0.064	0.323	0.083	0.452
PsKIN5	3702.Q940B8	0	0	0	0.607	0.143	0.064	0.323	0.142	0.471
PsKIN5	3702.Q8W1Y3	0	0	0	0.599	0.097	0.15	0.142	0.366	0.527
PsKIN5	3702.Q9LZU5	0	0	0	0.625	0.238	0.169	0.225	0.207	0.559
PsKIN5	3702.Q8VWI7	0	0	0.128	0.559	0.431	0.169	0.225	0.41	0.777
PsKIN50	3702.F4K0J3	0	0	0	0.613	0.227	0	0.305	0.045	0.442
PsKIN50	3702.O81635	0	0	0	0.6	0.096	0.15	0.142	0.34	0.507
PsKIN50	3702.P82266	0	0	0	0.614	0.24	0.169	0.225	0.156	0.532
PsKIN50	3702.Q0WQJ7	0	0	0	0.612	0.229	0.169	0.225	0.212	0.556
PsKIN50	3702.Q8GS71	0	0	0	0.605	0.163	0	0.305	0.264	0.534
PsKIN50	3702.Q8L7Y8	0	0	0.11	0.617	0.056	0	0.18	0.342	0.486
PsKIN50	3702.Q940Y8	0	0	0	0.614	0.145	0.064	0.323	0.083	0.437
PsKIN50	3702.Q8W1Y3	0	0	0	0.6	0.079	0.15	0.142	0.294	0.463
PsKIN50	3702.Q940B8	0	0	0	0.598	0.143	0.064	0.323	0.129	0.464
PsKIN50	3702.Q9LX99	0	0	0	0.567	0.076	0.15	0.142	0.31	0.473
PsKIN50	3702.Q9LZU5	0	0	0	0.611	0.216	0.169	0.225	0.259	0.576
PsKIN50	3702.Q8VWI7	0	0	0.157	0.559	0.221	0.169	0.225	0.407	0.703
PsKIN54	3702.F4HR11	0	0	0	0.564	0.075	0	0.54	0	0.556
PsKIN54	3702.F4K0J3	0	0	0	0.651	0.2	0	0.305	0.045	0.423
PsKIN54	3702.Q940B8	0	0	0	0.658	0.143	0.064	0.323	0.083	0.435
PsKIN54	3702.Q940Y8	0	0	0	0.678	0.162	0.064	0.323	0.083	0.448
PsKIN54	3702.Q9LZU5	0	0	0	0.658	0.243	0.169	0.225	0.099	0.502
PsKIN54	3702.Q0WQJ7	0	0	0	0.672	0.253	0.169	0.225	0.099	0.508
PsKIN54	3702.P82266	0	0	0	0.661	0.254	0.169	0.225	0.099	0.509
PsKIN54	3702.Q5E913	0	0	0	0.625	0.096	0	0.54	0	0.566
PsKIN54	3702.Q8L7Y8	0	0	0	0.641	0.091	0	0.606	0.064	0.636
PsKIN54	3702.F4J1U4	0	0	0	0.643	0.099	0	0.606	0.064	0.639
PsKIN54	3702.Q27IK7	0	0	0	0.656	0.102	0	0.606	0.064	0.64
PsKIN54	3702.Q8W0Y9	0	0	0	0.66	0.076	0.15	0.588	0.06	0.655
PsKIN54	3702.F4K4C5	0	0	0	0.656	0.12	0.15	0.588	0.06	0.672
PsKIN54	3702.F4JDI6	0	0	0	0.599	0.245	0	0.606	0.064	0.697
PsKIN54	3702.Q8VWI7	0	0	0	0.592	0.264	0.169	0.628	0.099	0.767
PsKIN57	3702.Q940Y8	0	0	0	0.627	0.146	0.064	0.323	0.083	0.437
PsKIN57	3702.Q940B8	0	0	0	0.597	0.185	0.064	0.323	0.083	0.463
PsKIN57	3702.Q0WQJ7	0	0	0	0.601	0.216	0.169	0.225	0.099	0.484
PsKIN57	3702.P82266	0	0	0	0.607	0.219	0.169	0.225	0.099	0.486
PsKIN57	3702.Q8VWI7	0	0	0	0.557	0.221	0.169	0.225	0.099	0.487
PsKIN57	3702.Q9LZU5	0	0	0	0.598	0.246	0.169	0.225	0.099	0.504
PsKIN59	3702.F4K0J3	0	0	0	0.558	0.139	0	0.188	0.238	0.42
PsKIN59	3702.P82266	0	0	0	0.575	0.273	0.337	0.201	0.098	0.606
PsKIN59	3702.Q0WQJ7	0	0	0	0.574	0.273	0.337	0.201	0.098	0.606
PsKIN59	3702.Q27IK7	0	0	0	0.563	0.06	0	0.14	0.38	0.455
PsKIN59	3702.Q8L7Y8	0	0	0	0.561	0.06	0	0.14	0.345	0.424
PsKIN59	3702.Q8VWI7	0	0	0	0.557	0.273	0.337	0.201	0.404	0.74
PsKIN59	3702.Q9LZU5	0	0	0	0.578	0.289	0.337	0.201	0.098	0.615
PsKIN6	3702.Q8VWI7	0	0	0	0.577	0.273	0.337	0.201	0.098	0.606
PsKIN6	3702.Q0WQJ7	0	0	0	0.599	0.273	0.337	0.201	0.098	0.606
PsKIN6	3702.Q9LZU5	0	0	0	0.602	0.273	0.337	0.201	0.098	0.606
PsKIN6	3702.P82266	0	0	0	0.607	0.273	0.337	0.201	0.098	0.606
PsKIN63	3702.F4HR11	0	0	0.13	0.551	0.114	0	0.606	0.064	0.678
PsKIN63	3702.F4IJK6	0	0	0	0.606	0.408	0	0.14	0.111	0.509
PsKIN63	3702.F4J1U4	0	0	0.087	0.806	0.211	0	0.54	0.176	0.691
PsKIN63	3702.F4JDI6	0	0	0	0.623	0.422	0	0.54	0.316	0.802
PsKIN63	3702.F4K0J3	0	0	0	0.592	0.336	0	0.255	0.07	0.5
PsKIN63	3702.F4K4C5	0	0	0	0.645	0.124	0	0.587	0.066	0.633
PsKIN63	3702.O81635	0	0	0	0.617	0.087	0	0.14	0.333	0.431
PsKIN63	3702.P82266	0	0	0	0.639	0.465	0	0.278	0.064	0.607
PsKIN63	3702.Q0WQJ7	0	0	0	0.626	0.479	0	0.278	0.064	0.617
PsKIN63	3702.Q9LZU5	0	0	0	0.628	0.184	0	0.278	0.064	0.4
PsKIN63	3702.Q9S7P3	0	0	0	0.65	0.33	0	0.18	0.064	0.441
PsKIN63	3702.Q8GS71	0	0	0.11	0.623	0.081	0	0.255	0.2	0.448
PsKIN63	3702.Q940B8	0	0	0	0.588	0.091	0	0.301	0.212	0.456
PsKIN63	3702.Q940Y8	0	0	0	0.613	0.103	0	0.301	0.35	0.557
PsKIN63	3702.Q8W0Y9	0	0	0	0.637	0.06	0	0.587	0.066	0.606
PsKIN63	3702.Q5E913	0	0	0	0.626	0.177	0	0.606	0.064	0.67
PsKIN63	3702.Q8L7Y8	0	0	0	0.663	0.251	0	0.54	0.316	0.743
PsKIN63	3702.Q8VWI7	0	0	0	0.563	0.275	0	0.653	0.386	0.832
PsKIN64	3702.F4K0J3	0	0	0	0.558	0.217	0	0.305	0.045	0.434
PsKIN64	3702.Q940B8	0	0	0	0.554	0.143	0.064	0.323	0.083	0.435
PsKIN64	3702.Q940Y8	0	0	0	0.558	0.145	0.064	0.323	0.083	0.437
PsKIN64	3702.Q9LZU5	0	0	0	0.553	0.229	0.169	0.225	0.099	0.493
PsKIN64	3702.Q0WQJ7	0	0	0	0.552	0.263	0.169	0.225	0.099	0.515
PsKIN64	3702.P82266	0	0	0	0.552	0.28	0.169	0.225	0.099	0.526
PsKIN64	3702.Q5E913	0	0	0.109	0.57	0.096	0	0.54	0	0.597
PsKIN64	3702.Q8L7Y8	0	0	0	0.552	0.105	0	0.606	0.064	0.641
PsKIN64	3702.F4JDI6	0	0	0	0.55	0.114	0	0.606	0.064	0.645
PsKIN64	3702.Q8W0Y9	0	0	0	0.569	0.076	0.15	0.588	0.06	0.655
PsKIN64	3702.F4J1U4	0	0	0.113	0.552	0.11	0	0.606	0.064	0.67
PsKIN64	3702.F4K4C5	0	0	0	0.56	0.132	0.15	0.588	0.06	0.676
PsKIN64	3702.Q8VWI7	0	0	0	0.551	0.276	0.169	0.628	0.099	0.771
PsKIN65	3702.Q940Y8	0	0	0	0.64	0.143	0.064	0.323	0.083	0.435
PsKIN65	3702.Q940B8	0	0	0	0.596	0.143	0.064	0.323	0.083	0.435
PsKIN65	3702.Q9LZU5	0	0	0	0.603	0.216	0.169	0.225	0.099	0.484
PsKIN65	3702.P82266	0	0	0	0.606	0.216	0.169	0.225	0.099	0.484
PsKIN65	3702.Q8VWI7	0	0	0	0.557	0.216	0.169	0.225	0.099	0.484
PsKIN65	3702.Q0WQJ7	0	0	0	0.603	0.216	0.169	0.225	0.099	0.484
PsKIN67	3702.F4IJK6	0	0	0	0.597	0.503	0	0.188	0.045	0.581
PsKIN67	3702.F4J2K4	0	0	0	0.596	0.228	0	0.305	0.045	0.443
PsKIN67	3702.F4JDI6	0	0	0	0.571	0.471	0	0.255	0.07	0.602
PsKIN67	3702.Q5E913	0	0	0	0.667	0.31	0	0.305	0.045	0.502
PsKIN67	3702.O81635	0	0	0	0.606	0.17	0	0.188	0.34	0.517
PsKIN67	3702.Q940B8	0	0	0	0.617	0.279	0	0.381	0.09	0.558
PsKIN67	3702.Q940Y8	0	0	0	0.654	0.293	0	0.381	0.09	0.567
PsKIN67	3702.Q9S7P3	0	0	0	0.662	0.442	0	0.305	0.045	0.597
PsKIN67	3702.Q8L7Y8	0	0	0	0.596	0.336	0	0.255	0.265	0.605
PsKIN67	3702.Q9LZU5	0	0	0	0.632	0.47	0	0.351	0.073	0.653
PsKIN67	3702.Q8VWI7	0	0	0	0.574	0.585	0	0.351	0.073	0.728
PsKIN67	3702.Q0WQJ7	0	0	0	0.625	0.61	0	0.351	0.073	0.745
PsKIN67	3702.P82266	0	0	0	0.642	0.639	0	0.351	0.073	0.764
PsKIN70	3702.P82266	0	0	0	0.601	0.291	0.337	0.201	0.098	0.615
PsKIN70	3702.Q0WQJ7	0	0	0	0.607	0.275	0.337	0.201	0.098	0.607
PsKIN70	3702.Q8GS71	0	0	0	0.586	0.139	0	0.188	0.232	0.416
PsKIN70	3702.Q8VWI7	0	0	0	0.573	0.316	0.337	0.201	0.396	0.752
PsKIN70	3702.Q940B8	0	0	0	0.59	0.094	0	0.188	0.292	0.433
PsKIN70	3702.Q9LZU5	0	0	0	0.597	0.273	0.337	0.201	0.098	0.606
PsKIN71	3702.F4IJK6	0	0	0.148	0.573	0.476	0	0.14	0.385	0.732
PsKIN71	3702.F4J1U4	0	0	0.1	0.625	0.194	0	0.54	0.374	0.763
PsKIN71	3702.Q9LZU5	0	0	0	0.59	0.189	0	0.278	0.064	0.404
PsKIN71	3702.O81635	0	0	0.153	0.581	0.087	0	0.14	0.358	0.516
PsKIN71	3702.P82266	0	0	0	0.592	0.392	0	0.278	0.064	0.553
PsKIN71	3702.Q9S7P3	0	0	0.142	0.602	0.445	0	0.18	0.064	0.585
PsKIN71	3702.Q8W0Y9	0	0	0.106	0.623	0.06	0	0.587	0.066	0.633
PsKIN71	3702.Q0WQJ7	0	0	0	0.582	0.511	0	0.278	0.064	0.641
PsKIN71	3702.F4K4C5	0	0	0.135	0.605	0.176	0	0.587	0.066	0.688
PsKIN71	3702.Q5E913	0	0	0.116	0.582	0.187	0	0.606	0.064	0.7
PsKIN71	3702.Q8L7Y8	0	0	0.115	0.818	0.346	0	0.54	0.195	0.757
PsKIN71	3702.Q8VWI7	0	0	0.145	0.55	0.424	0	0.653	0.064	0.819
PsKIN73	3702.F4IJK6	0	0	0	0.657	0.244	0.15	0.142	0.06	0.412
PsKIN73	3702.F4J1U4	0	0	0	0.642	0.106	0	0.606	0.064	0.642
PsKIN73	3702.F4K4C5	0	0	0	0.632	0.19	0.15	0.588	0.06	0.698
PsKIN73	3702.P82266	0	0	0	0.65	0.359	0.169	0.225	0.099	0.578
PsKIN73	3702.Q0WQJ7	0	0	0	0.646	0.354	0.169	0.225	0.099	0.575
PsKIN73	3702.Q940Y8	0	0	0	0.617	0.143	0.064	0.323	0.083	0.435
PsKIN73	3702.Q940B8	0	0	0	0.626	0.146	0.064	0.323	0.083	0.437
PsKIN73	3702.Q9LZU5	0	0	0	0.65	0.216	0.169	0.225	0.099	0.484
PsKIN73	3702.Q8L7Y8	0	0	0	0.62	0.106	0	0.606	0.064	0.642
PsKIN73	3702.Q8W0Y9	0	0	0	0.63	0.076	0.15	0.588	0.06	0.655
PsKIN73	3702.Q8VWI7	0	0	0.137	0.592	0.336	0.169	0.628	0.099	0.811
PsKIN75	3702.Q9S7P3	0	0	0	0.625	0.337	0.15	0.142	0.06	0.484
PsKIN75	3702.Q8L7Y8	0	0	0	0.603	0.27	0	0.14	0.293	0.518
PsKIN75	3702.F4J1U4	0	0	0	0.607	0.225	0	0.14	0.354	0.532
PsKIN75	3702.Q9LZU5	0	0	0	0.628	0.301	0.337	0.201	0.098	0.621
PsKIN75	3702.P82266	0	0	0	0.626	0.543	0.337	0.201	0.098	0.752
PsKIN75	3702.Q0WQJ7	0	0	0	0.62	0.548	0.337	0.201	0.098	0.755
PsKIN75	3702.Q8VWI7	0	0	0.126	0.572	0.58	0.337	0.201	0.098	0.793
PsKIN77	3702.Q0WQJ7	0	0	0	0.626	0.225	0	0.278	0.064	0.43
PsKIN77	3702.P82266	0	0	0	0.633	0.275	0	0.278	0.064	0.467
PsKIN77	3702.Q8W0Y9	0	0	0	0.644	0.06	0	0.587	0.066	0.606
PsKIN77	3702.F4K4C5	0	0	0	0.641	0.127	0	0.587	0.066	0.634
PsKIN77	3702.Q8L7Y8	0	0	0.101	0.677	0.183	0	0.54	0.294	0.729
PsKIN77	3702.Q8VWI7	0	0	0	0.567	0.276	0	0.653	0.064	0.745
PsKIN80	3702.B3H6Z8	0	0	0	0.595	0.31	0.337	0.201	0.098	0.626
PsKIN80	3702.F4IL57	0	0	0	0.6	0.306	0.337	0.201	0.098	0.624
PsKIN80	3702.F4J2K4	0	0	0	0.622	0.229	0.169	0.225	0.099	0.493
PsKIN80	3702.F4K4C5	0	0	0	0.662	0.286	0.337	0.201	0.098	0.613
PsKIN80	3702.O81635	0	0	0	0.604	0.273	0.337	0.201	0.266	0.679
PsKIN80	3702.Q0WN69	0	0	0	0.614	0.273	0.337	0.201	0.098	0.606
PsKIN80	3702.Q8GS71	0	0	0	0.629	0.555	0	0.351	0.073	0.709
PsKIN80	3702.Q8W0Y9	0	0	0	0.669	0.288	0.337	0.201	0.098	0.614
PsKIN80	3702.Q940B8	0	0	0	0.611	0.289	0	0.384	0.157	0.598
PsKIN80	3702.Q940Y8	0	0	0	0.649	0.297	0	0.384	0.157	0.603
PsKIN80	3702.Q9S7P3	0	0	0	0.674	0.229	0.169	0.225	0.099	0.493
PsKIN81	3702.F4J2K4	0	0	0	0.611	0.143	0.064	0.323	0.083	0.435
PsKIN81	3702.O81635	0	0	0	0.614	0.094	0	0.188	0.324	0.459
PsKIN81	3702.P82266	0	0	0	0.643	0.299	0	0.384	0.157	0.604
PsKIN81	3702.Q0WQJ7	0	0	0	0.652	0.274	0	0.384	0.157	0.59
PsKIN81	3702.Q8GS71	0	0	0	0.654	0.286	0	0.381	0.193	0.612
PsKIN81	3702.Q8L7Y8	0	0	0	0.623	0.099	0	0.301	0.162	0.426
PsKIN81	3702.Q8VWI7	0	0	0	0.583	0.305	0	0.384	0.426	0.733
PsKIN81	3702.Q9S7P3	0	0	0	0.63	0.168	0.064	0.323	0.083	0.451
PsKIN82	3702.O81635	0	0	0	0.604	0.139	0	0.188	0.389	0.535
PsKIN82	3702.P82266	0	0	0	0.642	0.463	0	0.351	0.332	0.746
PsKIN82	3702.Q0WQJ7	0	0	0	0.623	0.463	0	0.351	0.176	0.687
PsKIN82	3702.Q8L7Y8	0	0	0	0.615	0.081	0	0.255	0.322	0.495
PsKIN82	3702.Q940B8	0	0	0	0.62	0.286	0	0.381	0.348	0.686
PsKIN82	3702.Q8VWI7	0	0	0	0.569	0.463	0	0.351	0.379	0.764
PsKIN83	3702.P82266	0	0	0	0.669	0.432	0.169	0.225	0.099	0.626
PsKIN83	3702.Q0WQJ7	0	0	0	0.669	0.538	0.169	0.225	0.099	0.696
PsKIN83	3702.Q8L7Y8	0	0	0.11	0.662	0.375	0	0.18	0.064	0.516
PsKIN83	3702.Q8VWI7	0	0	0.125	0.567	0.388	0.169	0.225	0.099	0.632
PsKIN83	3702.Q940B8	0	0	0	0.606	0.143	0.064	0.323	0.083	0.435
PsKIN84	3702.B3H6Z8	0	0	0	0.593	0.307	0.337	0.201	0.098	0.625
PsKIN84	3702.F4IL57	0	0	0	0.603	0.306	0.337	0.201	0.098	0.624
PsKIN84	3702.F4J2K4	0	0	0	0.62	0.344	0.169	0.225	0.099	0.568
PsKIN84	3702.F4K4C5	0	0	0	0.66	0.317	0.337	0.201	0.098	0.63
PsKIN84	3702.O81635	0	0	0	0.61	0.273	0.337	0.201	0.37	0.725
PsKIN84	3702.P82266	0	0	0.093	0.894	0.304	0	0	0.139	0.409
PsKIN84	3702.Q0WN69	0	0	0	0.609	0.273	0.337	0.201	0.098	0.606
PsKIN84	3702.Q8L7Y8	0	0	0	0.624	0.352	0	0.278	0.064	0.524
PsKIN84	3702.Q940B8	0	0	0	0.61	0.274	0	0.384	0.157	0.59
PsKIN84	3702.Q8W0Y9	0	0	0	0.668	0.273	0.337	0.201	0.098	0.606
PsKIN85	3702.B3H6Z8	0	0	0	0.6	0.375	0.337	0.201	0.098	0.661
PsKIN85	3702.F4IL57	0	0	0	0.604	0.321	0.337	0.201	0.098	0.632
PsKIN85	3702.F4J2K4	0	0	0	0.633	0.314	0.169	0.225	0.099	0.548
PsKIN85	3702.F4K4C5	0	0	0	0.653	0.332	0.337	0.201	0.098	0.638
PsKIN85	3702.O81635	0	0	0	0.613	0.294	0.337	0.201	0.368	0.732
PsKIN85	3702.Q8VWI7	0	0	0	0.58	0.213	0	0	0.342	0.46
PsKIN85	3702.Q8L7Y8	0	0	0	0.628	0.389	0	0.278	0.064	0.551
PsKIN85	3702.Q8W0Y9	0	0	0	0.661	0.273	0.337	0.201	0.098	0.606
PsKIN85	3702.Q0WN69	0	0	0	0.615	0.273	0.337	0.201	0.098	0.606
PsKIN85	3702.Q940B8	0	0	0	0.604	0.304	0	0.384	0.157	0.607
PsKIN86	3702.Q940B8	0	0	0	0.596	0.143	0.064	0.323	0.083	0.435
PsKIN86	3702.Q8VWI7	0	0	0	0.559	0.256	0.169	0.225	0.099	0.51
PsKIN88	3702.O81635	0	0	0	0.591	0.094	0	0.188	0.361	0.489
PsKIN88	3702.Q8L7Y8	0	0	0	0.602	0.076	0	0.301	0.216	0.45
PsKIN88	3702.Q8VWI7	0	0	0	0.567	0.274	0	0.384	0.415	0.715
PsKIN88	3702.Q8W0Y9	0	0	0	0.617	0.094	0	0.188	0.348	0.478
PsKIN89	3702.B3H6Z8	0	0	0	0.574	0.314	0.337	0.201	0.192	0.667
PsKIN89	3702.F4IL57	0	0	0.15	0.579	0.351	0.337	0.201	0.192	0.721
PsKIN89	3702.F4K4C5	0	0	0	0.583	0.385	0.337	0.616	0.098	0.84
PsKIN89	3702.O81635	0	0	0.144	0.577	0.294	0.337	0.201	0.394	0.771
PsKIN89	3702.Q0WN69	0	0	0	0.575	0.273	0.337	0.201	0.098	0.606
PsKIN89	3702.Q8L7Y8	0	0	0.164	0.559	0.34	0	0.653	0.399	0.87
PsKIN89	3702.Q8W0Y9	0	0	0	0.599	0.273	0.337	0.616	0.297	0.852
PsKIN91	3702.F4K4C5	0	0	0.085	0.776	0	0	0.54	0	0.561
PsKIN91	3702.Q8L7Y8	0	0	0.13	0.652	0.06	0	0.587	0.226	0.704
PsKIN92	3702.Q8L7Y8	0	0	0.1	0.639	0.134	0	0.587	0.066	0.66
PsKIN93	3702.Q8L7Y8	0	0	0.135	0.61	0.087	0	0.14	0.352	0.501
